# Supplementary material for: Whole Transcriptome Analysis of the Effects of Type I Diabetes on Mouse Oocytes
Source: PLoS One. 2012 Jul 24;7(7):e41981. doi: 10.1371/journal.pone.0041981 (PMC3404043; doi:10.1371/journal.pone.0041981)
Supplement: Dataset S1 — Genes Differentially Expressed in STZ and NOD diabetic Mice MII Oocytes. (XLS) [file pone.0041981.s005.xls]

## Sheet: Sheet1
Genes Differentially Expressed in STZ and NOD diabetic Mice MII Oocytes
	Genes down regulated in both STZ and NOD diabetic mice MII oocytes
	Genes up regulated in both STZ and NOD diabetic mice MII oocytes
	Genes up regulated in NOD diabetic mice MII oocytes but normal in STZ oocytes
	Genes down regulated in NOD diabetic mice MII oocytes but normal in STZ oocytes
	Genes up regulated in STZ diabetic mice MII oocytes but normal in NOD oocytes
	Genes down regulated in STZ diabetic mice MII oocytes but normal in NOD oocytes
	Genes up regulated in STZ diabetic mice MII oocytes but down regulated in NOD oocytes
	Genes down regulated in STZ diabetic mice MII oocytes but up regulated in NOD oocytes
EnsemblGeneId	NOD_diabetes	NOD_normal	NODNormalizedLog2	NODSignaturePvalue	STZ_diabetes	STZ_normal	STZNormalizedLog2	STZSignaturePvalue	gene_symbol
ENSMUSG00000031765	14	153	-3.62105	TRUE	20	188	-2.94957	TRUE	Mt1
ENSMUSG00000031858	24	142	-2.7358	TRUE	161	403	-1.04063	TRUE	Mau2
ENSMUSG00000054874	12	68	-2.67352	TRUE	64	337	-2.11351	TRUE	Pcnxl3
ENSMUSG00000088252	52	287	-2.63548	TRUE	17	103	-2.31595	TRUE	Snord13
ENSMUSG00000050121	14	74	-2.57311	TRUE	64	184	-1.24047	TRUE	Opalin
ENSMUSG00000033209	12	63	-2.56333	TRUE	83	234	-1.21223	TRUE	Ttc28
ENSMUSG00000001998	19	95	-2.49294	TRUE	78	324	-1.77136	TRUE	Ap4e1
ENSMUSG00000029510	39	186	-2.42477	TRUE	17	116	-2.48743	TRUE	Gpc2
ENSMUSG00000030091	15	71	-2.41387	TRUE	304	764	-1.04641	TRUE	Nup210
ENSMUSG00000021775	12	54	-2.34094	TRUE	23	53	-0.921268	FALSE	Nr1d2
ENSMUSG00000038495	18	81	-2.34094	TRUE	60	131	-0.843442	TRUE	Otud7b
ENSMUSG00000040848	34	123	-2.02607	TRUE	130	282	-0.834093	TRUE	Sft2d2
ENSMUSG00000053062	32	114	-2.00391	TRUE	128	335	-1.10493	TRUE	Jam2
ENSMUSG00000037103	14	49	-1.97837	TRUE	45	253	-2.20805	TRUE	Dcaf15
ENSMUSG00000037408	50	175	-1.97837	TRUE	14	396	-4.53891	TRUE	Cnnm4
ENSMUSG00000030835	22	76	-1.95951	TRUE	68	348	-2.07239	TRUE	Nomo1
ENSMUSG00000058569	1065	3576	-1.91851	TRUE	1409	3402	-0.988621	TRUE	Tmed9
ENSMUSG00000008348	1177	3871	-1.88861	TRUE	2210	9371	-1.80107	TRUE	Ubc
ENSMUSG00000030530	4074	12927	-1.83688	TRUE	8008	21196	-1.12119	TRUE	Furin
ENSMUSG00000033161	3773	11213	-1.7424	TRUE	6855	16244	-0.961587	TRUE	Atp1a1
ENSMUSG00000032366	90	262	-1.71259	TRUE	44	242	-2.17634	TRUE	Tpm1
ENSMUSG00000024754	554	1585	-1.68754	TRUE	179	928	-2.09107	TRUE	Tmem2
ENSMUSG00000022797	39	107	-1.62708	TRUE	40	249	-2.35498	TRUE	Tfrc
ENSMUSG00000002900	9315	23608	-1.51266	TRUE	20719	55011	-1.12567	TRUE	Lamb1
ENSMUSG00000036620	531	1300	-1.46274	TRUE	1334	4545	-1.48543	TRUE	Mgat4b
ENSMUSG00000020821	36	87	-1.44403	TRUE	14	88	-2.36899	TRUE	Kif1c
ENSMUSG00000030747	685	1642	-1.43229	TRUE	2594	5831	-0.885474	TRUE	Dgat2
ENSMUSG00000020674	857	2009	-1.40013	TRUE	3474	7827	-0.888771	TRUE	Pxdn
ENSMUSG00000004207	223	521	-1.39525	TRUE	476	1097	-0.921439	TRUE	Psap
ENSMUSG00000034906	296	691	-1.3941	TRUE	590	1437	-1.00118	TRUE	Ncaph
ENSMUSG00000087572	641	1484	-1.38211	TRUE	1978	5104	-1.0845	TRUE	Icmt
ENSMUSG00000067338	13	30	-1.37747	FALSE	11	114	-3.09037	TRUE	Tuba3b
ENSMUSG00000051177	31	70	-1.3461	TRUE	12	124	-3.08614	TRUE	Plcb1
ENSMUSG00000042487	103	231	-1.33626	TRUE	64	511	-2.71409	TRUE	Leo1
ENSMUSG00000038954	49	109	-1.32449	TRUE	14	89	-2.38529	TRUE	Supt3h
ENSMUSG00000006095	418	929	-1.32319	TRUE	502	1841	-1.59164	TRUE	Tbcb
ENSMUSG00000058498	323	713	-1.31338	TRUE	679	2013	-1.28477	TRUE	Rnf207
ENSMUSG00000027775	236	518	-1.30518	TRUE	970	2547	-1.10965	TRUE	Mfsd1
ENSMUSG00000024738	83	182	-1.30377	TRUE	15	174	-3.25296	TRUE	Pga5
ENSMUSG00000054555	12	26	-1.28649	FALSE	30	221	-2.59792	TRUE	Adam12
ENSMUSG00000025876	216	463	-1.271	TRUE	839	1957	-0.93881	TRUE	Unc5a
ENSMUSG00000019761	71	150	-1.25009	TRUE	34	441	-3.41408	TRUE	Krt10
ENSMUSG00000024807	360	747	-1.22413	TRUE	1466	3383	-0.923327	TRUE	Syvn1
ENSMUSG00000020954	251	514	-1.2051	TRUE	21	304	-3.57252	TRUE	Strn3
ENSMUSG00000028468	421	840	-1.16758	TRUE	321	973	-1.31678	TRUE	Rgp1
ENSMUSG00000020048	349	695	-1.1648	TRUE	283	3197	-3.21475	TRUE	Hsp90b1
ENSMUSG00000037989	1053	2091	-1.1607	TRUE	3396	7375	-0.835716	TRUE	Wnk2
ENSMUSG00000056908	24	47	-1.14064	FALSE	18	116	-2.40497	TRUE	NA
ENSMUSG00000041216	116	226	-1.13321	TRUE	59	334	-2.21797	TRUE	Clvs1
ENSMUSG00000079971	1614	3139	-1.13068	TRUE	4778	11805	-1.02183	TRUE	NA
ENSMUSG00000004099	18977	36685	-1.12195	TRUE	20756	83863	-1.73142	TRUE	Dnmt1
ENSMUSG00000032890	575	1108	-1.11734	TRUE	1514	3463	-0.910566	TRUE	Rims3
ENSMUSG00000020571	551	1056	-1.1095	TRUE	4537	10057	-0.865299	TRUE	Pdia6
ENSMUSG00000039662	1693	3207	-1.09266	TRUE	4832	11971	-1.02576	TRUE	Icmt
ENSMUSG00000059493	367	692	-1.08601	TRUE	357	804	-0.888181	TRUE	Nhs
ENSMUSG00000026110	548	1027	-1.0772	TRUE	466	1422	-1.32643	TRUE	Mgat4a
ENSMUSG00000033295	584	1087	-1.06733	TRUE	1355	2956	-0.842263	TRUE	Ptprf
ENSMUSG00000063935	9949	18326	-1.05228	TRUE	27011	70942	-1.11	TRUE	Zar1
ENSMUSG00000025082	912	1659	-1.03422	TRUE	2089	4796	-0.915928	TRUE	Vwa2
ENSMUSG00000028343	1429	2593	-1.03063	TRUE	1534	3814	-1.03092	TRUE	Erp44
ENSMUSG00000019738	507	905	-1.00695	TRUE	717	1987	-1.18746	TRUE	Polr2i
ENSMUSG00000056899	13	23	-0.994137	FALSE	23	112	-2.0007	TRUE	Immp2l
ENSMUSG00000020235	373	651	-0.974497	TRUE	2272	5123	-0.889935	TRUE	Fzr1
ENSMUSG00000004032	10316	17996	-0.973808	TRUE	11349	25106	-0.862376	TRUE	Gstm5
ENSMUSG00000001082	190	330	-0.967482	TRUE	1948	4491	-0.921952	TRUE	Mfsd10
ENSMUSG00000037344	945	1641	-0.967204	TRUE	2348	6621	-1.21253	TRUE	Slc12a9
ENSMUSG00000062661	72	125	-0.966874	TRUE	21	183	-2.84029	TRUE	Ncs1
ENSMUSG00000031310	259	446	-0.955107	TRUE	609	1337	-0.851394	TRUE	Zmym3
ENSMUSG00000023973	72	121	-0.919953	TRUE	18	140	-2.67627	TRUE	Cnpy3
ENSMUSG00000031007	540	904	-0.914378	TRUE	468	1142	-1.00389	TRUE	Atp6ap2
ENSMUSG00000021477	55	91	-0.89745	TRUE	19	114	-2.30187	TRUE	Ctsl
ENSMUSG00000026864	529	873	-0.893729	TRUE	363	1180	-1.41765	TRUE	Hspa5
ENSMUSG00000022536	92	151	-0.885858	TRUE	27	173	-2.39665	TRUE	Glyr1
ENSMUSG00000003154	47	77	-0.883213	TRUE	15	222	-3.60443	TRUE	Foxj2
ENSMUSG00000022098	16	26	-0.871455	FALSE	17	91	-2.13724	TRUE	Bmp1
ENSMUSG00000039269	663	1074	-0.866928	TRUE	859	2136	-1.03109	TRUE	2300002M23Rik
ENSMUSG00000028760	926	1500	-0.866894	TRUE	1623	3612	-0.871044	TRUE	Eif4g3
ENSMUSG00000038807	71	115	-0.866758	TRUE	48	239	-2.03281	TRUE	Rap1gap2
ENSMUSG00000021226	26	42	-0.862893	FALSE	41	251	-2.3309	TRUE	Acot2
ENSMUSG00000051339	13	21	-0.862893	FALSE	27	193	-2.55448	TRUE	2900026A02Rik
ENSMUSG00000038871	100522	161052	-0.85103	TRUE	141851	313627	-0.861583	TRUE	Bpgm
ENSMUSG00000049313	1018	1597	-0.820642	TRUE	1892	4982	-1.11372	TRUE	Sorl1
ENSMUSG00000031538	7160	11154	-0.810545	TRUE	34177	75261	-0.855786	TRUE	Plat
ENSMUSG00000033970	798	19	5.2213	TRUE	542	124	2.41104	TRUE	Rfc3
ENSMUSG00000050612	1309	33	5.13884	TRUE	583	212	1.74252	TRUE	Txndc2
ENSMUSG00000024146	1809	50	5.00611	TRUE	1167	479	1.5678	TRUE	Cript
ENSMUSG00000082431	3374	99	4.91987	TRUE	2458	775	1.94831	TRUE	Gm7110
ENSMUSG00000032493	271	11	4.4517	TRUE	251	92	1.73107	TRUE	Prss44
ENSMUSG00000021385	1493	61	4.44225	TRUE	460	318	0.815698	TRUE	Ippk
ENSMUSG00000041632	395	17	4.36723	TRUE	503	303	1.01433	TRUE	Mrps27
ENSMUSG00000056749	2809	121	4.36596	TRUE	1431	442	1.978	TRUE	Nfil3
ENSMUSG00000020472	1313	60	4.28075	TRUE	647	189	2.05847	TRUE	Zkscan17
ENSMUSG00000018672	261	12	4.27193	TRUE	176	56	1.93517	TRUE	Copz2
ENSMUSG00000019210	829	40	4.20229	TRUE	776	159	2.57012	TRUE	Atp6v1e1
ENSMUSG00000068270	1029	52	4.13557	TRUE	287	105	1.73375	TRUE	Shroom4
ENSMUSG00000030946	732	38	4.09676	TRUE	395	133	1.85352	TRUE	Lhpp
ENSMUSG00000022337	208	11	4.06999	TRUE	127	20	2.94985	TRUE	Ttc35
ENSMUSG00000021065	515	28	4.03006	TRUE	320	205	0.925539	TRUE	Fut8
ENSMUSG00000031837	2362	129	4.02355	TRUE	1851	446	2.33628	TRUE	Necab2
ENSMUSG00000026605	7261	403	4.0003	TRUE	2544	1420	1.1243	TRUE	Cenpf
ENSMUSG00000037415	349	20	3.95414	TRUE	302	108	1.76661	TRUE	Ranbp10
ENSMUSG00000024661	4033	244	3.87589	TRUE	4743	1032	2.48345	TRUE	Fth1
ENSMUSG00000004054	888	54	3.86851	TRUE	1532	710	1.39262	TRUE	Map3k11
ENSMUSG00000022760	469	29	3.84445	TRUE	684	169	2.30006	TRUE	Thap7
ENSMUSG00000048769	175	11	3.82076	TRUE	235	25	3.51575	TRUE	H1f0
ENSMUSG00000038762	555	35	3.81605	TRUE	489	309	0.945319	TRUE	Abcf1
ENSMUSG00000051378	409	26	3.8045	TRUE	288	45	2.96116	TRUE	Kif18b
ENSMUSG00000064267	754	48	3.80244	TRUE	978	592	1.00733	TRUE	Hvcn1
ENSMUSG00000034773	1690	109	3.78361	TRUE	2200	916	1.54717	TRUE	BC030867
ENSMUSG00000021285	215	14	3.76982	TRUE	1365	442	1.90987	TRUE	Ppp1r13b
ENSMUSG00000039183	361	24	3.73988	TRUE	471	154	1.89589	TRUE	Nubp2
ENSMUSG00000029833	464	31	3.73277	TRUE	199	110	1.13836	TRUE	Trim24
ENSMUSG00000005161	10257	688	3.72704	TRUE	10371	3450	1.87098	TRUE	Prdx2
ENSMUSG00000042426	555	38	3.6974	TRUE	233	34	3.05981	TRUE	Dhx29
ENSMUSG00000024921	3856	265	3.69203	TRUE	1213	827	0.835711	TRUE	Smarca2
ENSMUSG00000045989	267	19	3.64175	TRUE	555	261	1.37153	TRUE	4930451I11Rik
ENSMUSG00000081070	2431	175	3.62511	TRUE	1200	645	1.17875	TRUE	Gm13181
ENSMUSG00000022474	270	20	3.58387	TRUE	284	151	1.19443	TRUE	Pmm1
ENSMUSG00000024053	823	61	3.583	TRUE	789	508	0.918288	TRUE	Emilin2
ENSMUSG00000032870	1395	104	3.57459	TRUE	837	295	1.7876	TRUE	Smap2
ENSMUSG00000084289	295	22	3.57412	TRUE	340	66	2.64809	TRUE	Gm6977
ENSMUSG00000043483	291	22	3.55443	TRUE	140	21	3.02006	TRUE	Gm6863
ENSMUSG00000067995	1587	120	3.55418	TRUE	368	105	2.09241	TRUE	Gtf2f2
ENSMUSG00000036501	211	16	3.55008	TRUE	370	20	4.49254	TRUE	Fam13b
ENSMUSG00000015757	2133	163	3.53892	TRUE	942	399	1.52243	TRUE	Ppil4
ENSMUSG00000021326	2279	175	3.53196	TRUE	1516	713	1.37139	TRUE	Trim27
ENSMUSG00000020628	234	18	3.52942	TRUE	222	53	2.34959	TRUE	Ttc15
ENSMUSG00000079599	182	14	3.52942	TRUE	255	121	1.35858	TRUE	NA
ENSMUSG00000045664	321	25	3.51156	TRUE	572	53	3.71504	TRUE	Cdc42ep2
ENSMUSG00000064010	343	27	3.49616	TRUE	117	35	2.02417	TRUE	Dppa1
ENSMUSG00000015869	1741	138	3.48616	TRUE	1643	903	1.14663	TRUE	Prpsap1
ENSMUSG00000045435	11252	893	3.48436	TRUE	3815	1625	1.51433	TRUE	Tmem60
ENSMUSG00000064181	251	20	3.4786	TRUE	241	68	2.10852	TRUE	Rab3ip
ENSMUSG00000049233	174	14	3.46457	TRUE	115	63	1.1513	TRUE	Apoo-ps
ENSMUSG00000074063	149	12	3.46319	TRUE	101	70	0.812019	TRUE	Osgin1
ENSMUSG00000041571	6521	526	3.46094	TRUE	2801	1663	1.03524	TRUE	Sepw1
ENSMUSG00000006310	370	30	3.45348	TRUE	747	111	3.03364	TRUE	Zbtb32
ENSMUSG00000058402	258	21	3.44789	TRUE	83	29	1.80015	TRUE	Zfp383
ENSMUSG00000056019	294	24	3.44369	TRUE	205	50	2.31871	TRUE	Zfp709
ENSMUSG00000049421	376	31	3.42938	TRUE	25	15	1.02006	FALSE	Zfp260
ENSMUSG00000031004	563	47	3.41139	TRUE	345	215	0.965351	TRUE	Mki67
ENSMUSG00000078765	3390	286	3.39618	TRUE	1592	653	1.56878	TRUE	U2af1l4
ENSMUSG00000038690	484	41	3.3903	TRUE	511	48	3.69531	TRUE	Atp5j2
ENSMUSG00000036826	3437	294	3.37625	TRUE	1733	666	1.66277	TRUE	Tmem149
ENSMUSG00000061451	1552	134	3.36281	TRUE	1131	304	2.17855	TRUE	Tmem151a
ENSMUSG00000024663	636	55	3.36051	TRUE	1424	240	2.85193	TRUE	Rab3il1
ENSMUSG00000003039	389	34	3.34515	TRUE	607	392	0.913934	TRUE	Fam32a
ENSMUSG00000024260	925	86	3.25603	TRUE	484	313	0.911935	TRUE	Sap130
ENSMUSG00000038302	430	40	3.25525	TRUE	870	337	1.65136	TRUE	Lace1
ENSMUSG00000005233	1492	140	3.24273	TRUE	909	505	1.13109	TRUE	Spc25
ENSMUSG00000005609	255	24	3.23838	TRUE	110	53	1.33653	TRUE	Ctr9
ENSMUSG00000061315	189	18	3.2213	TRUE	54	19	1.79005	TRUE	Naca
ENSMUSG00000047454	457	44	3.2056	TRUE	347	105	2.00764	TRUE	Gphn
ENSMUSG00000033918	4855	468	3.20388	TRUE	2929	1647	1.11366	TRUE	Parl
ENSMUSG00000071266	258	25	3.19636	TRUE	74	18	2.32262	TRUE	Zfp946
ENSMUSG00000030083	206	20	3.19356	TRUE	302	72	2.35157	TRUE	Abtb1
ENSMUSG00000061374	2140	209	3.18502	TRUE	2029	1026	1.26683	TRUE	Fiz1
ENSMUSG00000061518	333	33	3.16397	TRUE	331	85	2.24439	TRUE	Cox5b
ENSMUSG00000035372	121	12	3.16289	TRUE	140	78	1.12697	TRUE	1810055G02Rik
ENSMUSG00000053347	755	75	3.1605	TRUE	564	206	1.73614	TRUE	Zfp943
ENSMUSG00000019814	241	24	3.15691	TRUE	150	17	3.42445	TRUE	Ltv1
ENSMUSG00000073705	4171	416	3.15472	TRUE	4503	1395	1.97371	TRUE	Apitd1
ENSMUSG00000036323	2323	234	3.14039	TRUE	1320	739	1.11998	TRUE	Srp72
ENSMUSG00000048065	119	12	3.13884	TRUE	111	63	1.10023	TRUE	Cyb5r2
ENSMUSG00000078630	644	65	3.13753	TRUE	910	292	1.92299	TRUE	Tomt
ENSMUSG00000030649	714	73	3.11894	TRUE	1063	388	1.7371	TRUE	3200002M19Rik
ENSMUSG00000032497	389	40	3.11068	TRUE	307	95	1.97533	TRUE	Lrrfip2
ENSMUSG00000038347	1070	111	3.09796	TRUE	1664	880	1.20217	TRUE	2700054A10Rik
ENSMUSG00000028102	770	80	3.09577	TRUE	628	293	1.38295	TRUE	Pex11b
ENSMUSG00000024248	125	13	3.09433	TRUE	78	29	1.71051	TRUE	Cox7a2l
ENSMUSG00000044149	134	14	3.08772	TRUE	119	19	2.92998	TRUE	Nkrf
ENSMUSG00000040629	723	76	3.07891	TRUE	259	56	2.49254	TRUE	Mael
ENSMUSG00000021501	454	48	3.07057	TRUE	453	140	1.97718	TRUE	Caml
ENSMUSG00000026820	207	22	3.06304	TRUE	364	150	1.56207	TRUE	Ptges2
ENSMUSG00000042165	177	19	3.04866	TRUE	200	139	0.808006	TRUE	Gm9774
ENSMUSG00000027502	3208	350	3.02523	TRUE	2278	461	2.58802	TRUE	2410001C21Rik
ENSMUSG00000016503	629	69	3.01738	TRUE	2032	758	1.70572	TRUE	Gtf3a
ENSMUSG00000001494	282	31	3.01434	TRUE	63	13	2.55993	TRUE	Sost
ENSMUSG00000029276	200	22	3.01341	TRUE	97	56	1.07565	TRUE	Glmn
ENSMUSG00000028758	3085	340	3.01065	TRUE	2610	1074	1.56415	TRUE	Kif17
ENSMUSG00000044681	1256	140	2.99432	TRUE	950	655	0.819523	TRUE	Cnpy1
ENSMUSG00000000214	2928	327	2.99154	TRUE	2815	1226	1.48227	TRUE	Th
ENSMUSG00000003435	1254	141	2.98176	TRUE	1571	781	1.29138	TRUE	Supt5h
ENSMUSG00000021650	337	38	2.97766	TRUE	525	52	3.61882	TRUE	Ptcd2
ENSMUSG00000083183	133	15	2.97738	TRUE	81	49	1.00823	TRUE	Gm15575
ENSMUSG00000017548	12217	1393	2.96161	TRUE	3993	2060	1.23792	TRUE	Suz12
ENSMUSG00000021902	1192	136	2.96069	TRUE	714	205	2.08339	TRUE	Phf7
ENSMUSG00000018347	937	107	2.95942	TRUE	473	236	1.28614	TRUE	Zkscan6
ENSMUSG00000013523	586	67	2.95765	TRUE	197	121	0.986279	TRUE	Bcas1
ENSMUSG00000036057	918	106	2.94341	TRUE	308	165	1.18356	TRUE	Ptpn23
ENSMUSG00000070528	997	116	2.93245	TRUE	241	104	1.49554	TRUE	Gm10297
ENSMUSG00000045237	592	69	2.92991	TRUE	318	98	1.98126	TRUE	1110012L19Rik
ENSMUSG00000030706	102	12	2.91645	TRUE	292	61	2.54218	TRUE	Mrpl48
ENSMUSG00000021737	346	41	2.90606	TRUE	222	134	1.01142	TRUE	Psmd6
ENSMUSG00000033323	446	54	2.875	TRUE	416	175	1.53232	TRUE	Ctdp1
ENSMUSG00000030486	346	42	2.8713	TRUE	172	113	0.889177	TRUE	Zfp108
ENSMUSG00000071658	2836	345	2.86817	TRUE	1476	556	1.69163	TRUE	Gng3
ENSMUSG00000019478	3097	378	2.8634	TRUE	3035	1658	1.15534	TRUE	Rab4a
ENSMUSG00000050550	90	11	2.86141	TRUE	175	86	1.30804	TRUE	Gm11868
ENSMUSG00000026095	252	31	2.85207	TRUE	171	59	1.8183	TRUE	Asnsd1
ENSMUSG00000045594	474	60	2.81084	TRUE	716	438	0.99212	TRUE	Glb1
ENSMUSG00000016510	570	73	2.79398	TRUE	1600	549	1.82628	TRUE	Mtif3
ENSMUSG00000022214	242	31	2.79365	TRUE	267	68	2.25632	TRUE	Dcaf11
ENSMUSG00000036825	944	122	2.78089	TRUE	529	271	1.24807	TRUE	Ssx2ip
ENSMUSG00000075512	617	80	2.77618	TRUE	490	29	4.36175	TRUE	Gm1587
ENSMUSG00000019054	663	86	2.77559	TRUE	899	310	1.81914	TRUE	Fis1
ENSMUSG00000013160	1741	226	2.77451	TRUE	2090	827	1.62063	TRUE	Atp6v0d1
ENSMUSG00000076432	377	49	2.7727	TRUE	270	11	4.90047	TRUE	Ywhaq
ENSMUSG00000013822	2301	300	2.76821	TRUE	2723	755	2.13374	TRUE	Elof1
ENSMUSG00000079941	328	43	2.76027	TRUE	327	66	2.59184	TRUE	Gm11273
ENSMUSG00000001168	4141	544	2.75729	TRUE	3071	1841	1.02131	TRUE	Oas1h
ENSMUSG00000029465	411	54	2.75709	TRUE	258	28	3.48696	TRUE	Arpc3
ENSMUSG00000031349	462	61	2.75	TRUE	191	100	1.21666	TRUE	Nsdhl
ENSMUSG00000032526	128	17	2.74152	TRUE	130	46	1.7819	TRUE	Deb1
ENSMUSG00000033319	202	27	2.73231	TRUE	368	106	2.07873	TRUE	Fem1c
ENSMUSG00000028125	127	17	2.73021	TRUE	44	23	1.21896	TRUE	Abca4
ENSMUSG00000040296	326	44	2.71828	TRUE	367	131	1.7693	TRUE	Ddx58
ENSMUSG00000025142	1025	139	2.71145	TRUE	1770	620	1.7965	TRUE	Aspscr1
ENSMUSG00000038685	162	22	2.7094	TRUE	374	227	1.00344	TRUE	Rtel1
ENSMUSG00000026608	3197	435	2.70662	TRUE	2216	1503	0.843204	TRUE	Kctd3
ENSMUSG00000015980	95	13	2.6984	TRUE	288	56	2.64566	TRUE	Lrrc27
ENSMUSG00000020621	539	74	2.69367	TRUE	582	348	1.02502	TRUE	Rdh14
ENSMUSG00000052212	364	50	2.69292	TRUE	480	282	1.05043	TRUE	Cd177
ENSMUSG00000034403	253	35	2.6827	TRUE	173	69	1.60919	TRUE	Pja1
ENSMUSG00000040459	681	95	2.67064	TRUE	785	519	0.880049	TRUE	Arglu1
ENSMUSG00000030166	100	14	2.66549	TRUE	80	37	1.39557	TRUE	Rad52
ENSMUSG00000028692	2585	362	2.66509	TRUE	2231	1068	1.34587	TRUE	Akr1a4
ENSMUSG00000008129	722	102	2.65241	TRUE	637	174	2.1553	TRUE	4930432K21Rik
ENSMUSG00000002768	4104	582	2.64692	TRUE	6873	3271	1.3543	TRUE	Mea1
ENSMUSG00000039178	1924	274	2.64085	TRUE	1522	569	1.70256	TRUE	Tbc1d19
ENSMUSG00000031536	1425	203	2.6404	TRUE	1110	398	1.76281	TRUE	Polb
ENSMUSG00000054976	91	13	2.63634	TRUE	194	76	1.63508	TRUE	9430031J16Rik
ENSMUSG00000004069	684	98	2.63213	TRUE	385	131	1.83838	TRUE	Dnaja3
ENSMUSG00000016758	710	102	2.62823	TRUE	363	204	1.11449	TRUE	Bik
ENSMUSG00000040681	4420	635	2.6282	TRUE	1409	681	1.33204	TRUE	Hmgn1
ENSMUSG00000024273	471	68	2.62111	TRUE	662	219	1.87899	TRUE	2700062C07Rik
ENSMUSG00000044709	796	115	2.62012	TRUE	1005	356	1.78034	TRUE	Gemin7
ENSMUSG00000018819	4941	717	2.61374	TRUE	4359	2632	1.01093	TRUE	Lsp1
ENSMUSG00000030872	454	66	2.61114	TRUE	551	321	1.06257	TRUE	Gga2
ENSMUSG00000067071	612	89	2.61064	TRUE	307	170	1.13579	TRUE	Hes6
ENSMUSG00000047379	130	19	2.60343	TRUE	117	15	3.24657	TRUE	B3gnt1
ENSMUSG00000003068	1736	254	2.60185	TRUE	2026	1275	0.951228	TRUE	Stk11
ENSMUSG00000019362	838	124	2.5856	TRUE	1415	494	1.80131	TRUE	D8Ertd738e
ENSMUSG00000044600	223	33	2.58549	TRUE	269	102	1.68213	TRUE	9130011J15Rik
ENSMUSG00000021686	613	91	2.58093	TRUE	283	182	0.919954	TRUE	Ap3b1
ENSMUSG00000007888	625	93	2.57754	TRUE	171	52	2.0005	TRUE	Crlf1
ENSMUSG00000001127	80	12	2.56595	TRUE	90	36	1.60502	TRUE	Araf
ENSMUSG00000020537	80	12	2.56595	TRUE	147	57	1.64987	TRUE	Drg2
ENSMUSG00000069805	80	12	2.56595	TRUE	162	57	1.79005	TRUE	Fbp1
ENSMUSG00000019659	186	28	2.56079	TRUE	219	109	1.28969	TRUE	Ccdc12
ENSMUSG00000026885	988	149	2.55818	TRUE	1931	853	1.46182	TRUE	Ttll11
ENSMUSG00000032399	1293	195	2.55816	TRUE	858	365	1.51617	TRUE	Rpl4
ENSMUSG00000043411	1047	158	2.55725	TRUE	802	317	1.62221	TRUE	Usp48
ENSMUSG00000087056	665	101	2.54798	TRUE	635	115	2.74821	TRUE	Gm14004
ENSMUSG00000023967	143	22	2.52942	TRUE	243	131	1.17448	TRUE	Mrps18a
ENSMUSG00000019471	361	56	2.51748	TRUE	616	158	2.2461	TRUE	Cdc37
ENSMUSG00000015748	319	50	2.50254	TRUE	170	26	2.99204	TRUE	Prpf3
ENSMUSG00000048108	121	19	2.49992	TRUE	83	18	2.48821	TRUE	Tmem72
ENSMUSG00000067297	190	30	2.49195	TRUE	198	110	1.13109	TRUE	2010002M12Rik
ENSMUSG00000084938	321	51	2.48299	TRUE	244	143	1.05396	TRUE	BB557941
ENSMUSG00000051518	1548	246	2.48266	TRUE	804	291	1.74927	TRUE	Rps19bp1
ENSMUSG00000025962	238	38	2.47588	TRUE	252	95	1.69052	TRUE	Fastkd2
ENSMUSG00000054134	2745	441	2.46694	TRUE	2692	1810	0.85578	TRUE	Umodl1
ENSMUSG00000020638	221	36	2.44696	TRUE	164	81	1.30079	TRUE	Cmpk2
ENSMUSG00000001642	232	38	2.43904	TRUE	190	116	0.994966	TRUE	Akr1b3
ENSMUSG00000034007	128	21	2.43667	TRUE	183	72	1.62887	TRUE	Scaper
ENSMUSG00000050107	261	43	2.43063	TRUE	201	123	0.991628	TRUE	Gsg2
ENSMUSG00000030811	188	31	2.42938	TRUE	235	121	1.24074	TRUE	Fbxl19
ENSMUSG00000027805	385	64	2.4177	TRUE	347	130	1.69951	TRUE	Pfn2
ENSMUSG00000019846	371	62	2.41006	TRUE	472	281	1.03131	TRUE	Lama4
ENSMUSG00000041168	645	108	2.40725	TRUE	1077	534	1.2952	TRUE	Lonp1
ENSMUSG00000030816	363	61	2.40207	TRUE	405	233	1.08068	TRUE	Rnf40
ENSMUSG00000006587	214	36	2.40053	TRUE	339	194	1.08832	TRUE	Snai3
ENSMUSG00000028463	219	37	2.39432	TRUE	417	31	4.0328	TRUE	Car9
ENSMUSG00000044024	118	20	2.3897	TRUE	98	28	2.09045	TRUE	Rell2
ENSMUSG00000050150	376	64	2.38357	TRUE	268	63	2.3719	TRUE	Nhedc1
ENSMUSG00000003438	117	20	2.37742	TRUE	216	22	3.57855	TRUE	Timm50
ENSMUSG00000040506	467	80	2.37434	TRUE	163	63	1.65454	TRUE	Ambra1
ENSMUSG00000048485	1262	217	2.36893	TRUE	1071	412	1.66133	TRUE	Zbtb8b
ENSMUSG00000028121	441	76	2.36569	TRUE	494	243	1.30665	TRUE	Bcar3
ENSMUSG00000031913	832	144	2.3595	TRUE	674	232	1.82171	TRUE	Vps4a
ENSMUSG00000028423	196	34	2.35623	TRUE	152	52	1.83058	TRUE	Nfx1
ENSMUSG00000001103	1554	270	2.35394	TRUE	1460	885	1.00531	TRUE	Sebox
ENSMUSG00000046329	115	20	2.35255	TRUE	143	59	1.56032	TRUE	Slc25a23
ENSMUSG00000048550	419	73	2.34997	TRUE	199	60	2.01282	TRUE	Thnsl1
ENSMUSG00000055991	543	95	2.34394	TRUE	952	321	1.85148	TRUE	Zkscan5
ENSMUSG00000027613	1518	266	2.34166	TRUE	2792	910	1.90045	TRUE	Eif6
ENSMUSG00000023345	4170	734	2.33518	TRUE	4088	2399	1.05205	TRUE	Poc1a
ENSMUSG00000022564	751	133	2.32637	TRUE	755	483	0.927544	TRUE	Grina
ENSMUSG00000024902	90	16	2.32084	TRUE	83	27	1.90324	TRUE	Mrpl11
ENSMUSG00000058093	275	49	2.31756	TRUE	94	12	3.25272	TRUE	AA987161
ENSMUSG00000020652	2977	531	2.31606	TRUE	3882	1565	1.59373	TRUE	Cenpo
ENSMUSG00000054136	95	17	2.31138	TRUE	98	52	1.19736	TRUE	Adm2
ENSMUSG00000000194	117	21	2.30703	TRUE	265	44	2.87351	TRUE	Gpr107
ENSMUSG00000048280	156	28	2.30703	TRUE	77	53	0.821957	FALSE	Zfp738
ENSMUSG00000031918	1391	250	2.30511	TRUE	1601	926	1.07298	TRUE	Mtmr2
ENSMUSG00000037058	399	72	2.2993	TRUE	263	167	0.938306	TRUE	Paip2
ENSMUSG00000041298	199	36	2.29568	TRUE	280	184	0.888812	TRUE	Katnal1
ENSMUSG00000016619	206	38	2.26756	TRUE	294	66	2.43837	TRUE	Nup50
ENSMUSG00000076613	1830	338	2.26573	TRUE	1204	398	1.88009	TRUE	Ighg
ENSMUSG00000026254	184	34	2.26508	TRUE	273	126	1.39857	TRUE	Eif4e2
ENSMUSG00000025732	1271	237	2.25199	TRUE	2019	1123	1.12937	TRUE	Fam195a
ENSMUSG00000036114	1880	351	2.25017	TRUE	3277	975	2.03199	TRUE	2810432D09Rik
ENSMUSG00000010755	96	18	2.24402	TRUE	194	12	4.29804	TRUE	Cars
ENSMUSG00000086276	1082	203	2.24313	TRUE	1086	529	1.32078	TRUE	2500002B13Rik
ENSMUSG00000033960	69	13	2.23707	TRUE	256	44	2.82366	TRUE	9430020K01Rik
ENSMUSG00000000552	2048	386	2.23653	TRUE	404	203	1.27597	TRUE	Zfp385a
ENSMUSG00000037085	175	33	2.2358	TRUE	426	178	1.54207	TRUE	Trmt12
ENSMUSG00000001120	754	143	2.22753	TRUE	542	187	1.81835	TRUE	Pcbp3
ENSMUSG00000038085	79	15	2.22588	TRUE	80	20	2.28309	TRUE	4921517L17Rik
ENSMUSG00000037608	618	118	2.2178	TRUE	508	136	2.18431	TRUE	Bclaf1
ENSMUSG00000016984	633	121	2.21618	TRUE	1194	467	1.6374	TRUE	Etaa1
ENSMUSG00000022370	345	66	2.21504	TRUE	124	53	1.50937	TRUE	Mrpl13
ENSMUSG00000055923	230	44	2.21504	TRUE	88	44	1.28309	TRUE	Aasdh
ENSMUSG00000029073	261	50	2.21303	TRUE	479	322	0.856056	TRUE	Gltpd1
ENSMUSG00000071653	422	81	2.21023	TRUE	350	156	1.4489	TRUE	1810009A15Rik
ENSMUSG00000026159	328	63	2.20926	TRUE	158	109	0.818687	TRUE	Agfg1
ENSMUSG00000024376	177	34	2.20913	TRUE	42	29	0.817427	FALSE	Epb4.1l4a
ENSMUSG00000062580	203	39	2.20892	TRUE	114	64	1.11598	TRUE	Timm17a
ENSMUSG00000033703	57	11	2.20244	TRUE	415	234	1.10969	TRUE	Fuk
ENSMUSG00000082145	57	11	2.20244	TRUE	65	28	1.4981	TRUE	Gm12312
ENSMUSG00000021218	786	152	2.19944	TRUE	585	356	0.99965	TRUE	Gdi2
ENSMUSG00000029141	170	33	2.19398	TRUE	105	37	1.78788	TRUE	Slc4a1ap
ENSMUSG00000007721	72	14	2.19155	TRUE	48	22	1.40862	TRUE	Ccdc124
ENSMUSG00000083820	77	15	2.18888	TRUE	95	46	1.32938	TRUE	Gm6415
ENSMUSG00000042460	82	16	2.18654	TRUE	30	13	1.48954	FALSE	C1galt1
ENSMUSG00000004788	333	65	2.186	TRUE	1039	27	5.54918	TRUE	Eif2b2
ENSMUSG00000022403	4792	937	2.18349	TRUE	1816	1215	0.862899	TRUE	St13
ENSMUSG00000055926	229	45	2.17634	TRUE	414	162	1.63673	TRUE	Gm14137
ENSMUSG00000028857	198	39	2.17294	TRUE	279	158	1.10343	TRUE	Tmem222
ENSMUSG00000075216	66	13	2.17294	TRUE	152	78	1.24562	TRUE	NA
ENSMUSG00000023923	233	46	2.16961	TRUE	380	161	1.52203	TRUE	Tbc1d5
ENSMUSG00000028426	2396	474	2.16665	TRUE	1076	667	0.97301	TRUE	Rad23b
ENSMUSG00000042303	522	104	2.15645	TRUE	1572	868	1.13993	TRUE	Sgsm3
ENSMUSG00000086353	276	55	2.15615	TRUE	580	268	1.39691	TRUE	Gm13481
ENSMUSG00000066571	3471	692	2.15549	TRUE	5923	3353	1.10397	TRUE	4931406P16Rik
ENSMUSG00000038039	1172	234	2.15338	TRUE	717	441	0.984285	TRUE	Gcc2
ENSMUSG00000003848	95	19	2.15091	TRUE	240	142	1.04023	TRUE	Nob1
ENSMUSG00000030316	499	100	2.14802	TRUE	633	321	1.26272	TRUE	1500001M20Rik
ENSMUSG00000025220	771	155	2.14345	TRUE	1085	477	1.46872	TRUE	Mgea5
ENSMUSG00000021124	547	110	2.14302	TRUE	456	145	1.93607	TRUE	Vti1b
ENSMUSG00000027843	641	129	2.14194	TRUE	983	609	0.97384	TRUE	Ptpn22
ENSMUSG00000085105	3413	688	2.13954	TRUE	5904	3333	1.10796	TRUE	Gm12758
ENSMUSG00000031166	712	144	2.13479	TRUE	373	140	1.69684	TRUE	Wdr13
ENSMUSG00000026037	1078	219	2.12834	TRUE	855	506	1.03988	TRUE	Orc2
ENSMUSG00000025225	103	21	2.12317	TRUE	131	88	0.857082	TRUE	Nfkb2
ENSMUSG00000021606	201	41	2.12248	TRUE	135	60	1.45302	TRUE	Ndufs6
ENSMUSG00000025439	643	132	2.11327	TRUE	683	271	1.61668	TRUE	Clns1a
ENSMUSG00000045598	267	55	2.10832	TRUE	129	49	1.67961	TRUE	Zfp553
ENSMUSG00000087367	575	119	2.10159	TRUE	798	382	1.34591	TRUE	Gm15491
ENSMUSG00000029681	3536	732	2.10119	TRUE	1934	1089	1.11167	TRUE	Bcl7b
ENSMUSG00000043453	811	168	2.10023	TRUE	967	520	1.1781	TRUE	Magea10
ENSMUSG00000022771	289	60	2.09702	TRUE	632	267	1.52618	TRUE	Ppil2
ENSMUSG00000032181	255	53	2.09542	TRUE	243	102	1.53548	TRUE	Scg3
ENSMUSG00000024792	72	15	2.09202	TRUE	251	89	1.7789	TRUE	Zfpl1
ENSMUSG00000026021	301	63	2.08532	TRUE	211	99	1.37483	TRUE	Sumo1
ENSMUSG00000031970	1549	327	2.07296	TRUE	2131	990	1.38912	TRUE	Dbndd1
ENSMUSG00000005354	5294	1121	2.06856	TRUE	9830	4266	1.4874	TRUE	Txn2
ENSMUSG00000032244	1015	216	2.06136	TRUE	1917	1114	1.06619	TRUE	Fem1b
ENSMUSG00000021807	834	178	2.05716	TRUE	662	456	0.820888	TRUE	2700060E02Rik
ENSMUSG00000034616	89	19	2.05679	TRUE	41	21	1.24833	TRUE	Ssh3
ENSMUSG00000024791	8920	1905	2.05624	TRUE	15523	5080	1.8946	TRUE	Cdca5
ENSMUSG00000047514	2175	466	2.0516	TRUE	2854	1515	1.19676	TRUE	Tspyl1
ENSMUSG00000020116	280	60	2.05138	TRUE	435	122	2.11723	TRUE	Pno1
ENSMUSG00000073368	70	15	2.05138	TRUE	153	104	0.840039	TRUE	NA
ENSMUSG00000029386	270	58	2.04782	TRUE	855	535	0.959476	TRUE	Tctn2
ENSMUSG00000034157	209	45	2.04449	TRUE	62	43	0.811022	FALSE	2310044G17Rik
ENSMUSG00000029656	483	104	2.04442	TRUE	839	365	1.48387	TRUE	C8b
ENSMUSG00000038612	385	83	2.04266	TRUE	220	110	1.28309	TRUE	Mcl1
ENSMUSG00000046318	102	22	2.04198	TRUE	133	39	2.05297	TRUE	Ccbe1
ENSMUSG00000038555	343	74	2.0416	TRUE	533	370	0.809701	TRUE	Reep2
ENSMUSG00000020752	417	90	2.04104	TRUE	1029	486	1.36531	TRUE	Recql5
ENSMUSG00000020299	199	43	2.03934	TRUE	189	101	1.18712	TRUE	4930524B15Rik
ENSMUSG00000018581	453	98	2.03764	TRUE	988	616	0.964672	TRUE	Dnahc11
ENSMUSG00000010067	970	210	2.03658	TRUE	1071	490	1.4112	TRUE	Rassf1
ENSMUSG00000055553	332	72	2.0341	TRUE	501	218	1.48357	TRUE	2810422J05Rik
ENSMUSG00000029627	64	14	2.02163	TRUE	53	22	1.55158	TRUE	Zkscan14
ENSMUSG00000036639	209	46	2.01278	TRUE	227	53	2.38172	TRUE	Nudt1
ENSMUSG00000063887	390	86	2.01005	TRUE	181	18	3.61301	TRUE	Nlgn1
ENSMUSG00000009090	1331	294	2.00761	TRUE	1652	1099	0.871113	TRUE	Ap1b1
ENSMUSG00000054312	86	19	2.00732	TRUE	375	135	1.75702	TRUE	Mrps21
ENSMUSG00000057130	86	19	2.00732	TRUE	191	68	1.77306	TRUE	Txnl4a
ENSMUSG00000031838	58	13	1.98653	TRUE	152	33	2.48662	TRUE	Ifi30
ENSMUSG00000010057	2061	463	1.98325	TRUE	3317	1495	1.43282	TRUE	Nprl2
ENSMUSG00000071451	253	57	1.97909	TRUE	231	38	2.88691	TRUE	Psmg4
ENSMUSG00000061360	6164	1409	1.95818	TRUE	4903	2865	1.05822	TRUE	Phf5a
ENSMUSG00000034968	151	35	1.93811	TRUE	228	62	2.16178	TRUE	Lbx2
ENSMUSG00000027425	1134	266	1.92091	TRUE	2570	446	2.80974	TRUE	Csrp2bp
ENSMUSG00000020577	119	28	1.91645	TRUE	218	14	4.24392	TRUE	Tspan13
ENSMUSG00000046679	3513	833	1.9053	TRUE	8833	4669	1.20288	TRUE	C87436
ENSMUSG00000035478	1391	334	1.88719	TRUE	3135	934	2.03006	TRUE	Mbd3
ENSMUSG00000031145	87	21	1.87961	TRUE	269	47	2.79996	TRUE	Prickle3
ENSMUSG00000056014	4524	1095	1.87565	TRUE	3327	1775	1.18949	TRUE	A430033K04Rik
ENSMUSG00000014551	1833	447	1.86484	TRUE	1903	1065	1.12051	TRUE	Mrps25
ENSMUSG00000028066	3129	770	1.85176	TRUE	3583	2032	1.10136	TRUE	Pmf1
ENSMUSG00000038628	789	196	1.83816	TRUE	890	503	1.10634	TRUE	Polr3k
ENSMUSG00000042050	68	17	1.82898	TRUE	451	137	2.00204	TRUE	Wdr60
ENSMUSG00000031740	2023	509	1.81974	TRUE	3314	1930	1.06306	TRUE	Mmp2
ENSMUSG00000028825	1150	290	1.81649	TRUE	1234	641	1.22804	TRUE	Rhd
ENSMUSG00000020549	857	219	1.79735	TRUE	1599	1030	0.917616	TRUE	Elac2
ENSMUSG00000047907	1103	282	1.79665	TRUE	1081	750	0.810495	TRUE	Tshz2
ENSMUSG00000076614	809	207	1.79549	TRUE	3614	380	3.53262	TRUE	Ighg1
ENSMUSG00000086463	1100	282	1.79272	TRUE	1064	740	0.806992	TRUE	Gm16898
ENSMUSG00000040904	750	193	1.78727	TRUE	542	126	2.38796	TRUE	Rnasek
ENSMUSG00000041997	221	57	1.784	TRUE	99	26	2.21201	TRUE	Tlk1
ENSMUSG00000026127	1744	453	1.7738	TRUE	1635	878	1.18009	TRUE	Imp4
ENSMUSG00000036120	123	32	1.7715	TRUE	230	64	2.12858	TRUE	Rfxank
ENSMUSG00000032745	6440	1702	1.74881	TRUE	2776	1740	0.957011	TRUE	Gpbp1
ENSMUSG00000061650	326	87	1.73477	TRUE	740	126	2.83719	TRUE	Med9
ENSMUSG00000086899	161	43	1.73364	TRUE	148	31	2.53835	TRUE	1600002D24Rik
ENSMUSG00000018287	5415	1454	1.72592	TRUE	3578	1947	1.16099	TRUE	Spag7
ENSMUSG00000018040	48	13	1.71351	TRUE	109	19	2.80335	TRUE	Rrp7a
ENSMUSG00000033623	784	213	1.70899	TRUE	826	505	0.992949	TRUE	Pcgf3
ENSMUSG00000038563	282	77	1.70175	TRUE	193	45	2.38369	TRUE	Eftud1
ENSMUSG00000027620	3966	1085	1.69897	TRUE	4638	2740	1.04242	TRUE	Rbm39
ENSMUSG00000002416	731	200	1.69886	TRUE	906	263	2.06754	TRUE	Ndufb2
ENSMUSG00000026810	1181	326	1.68605	TRUE	1971	852	1.49309	TRUE	Dpm2
ENSMUSG00000022587	557	154	1.68373	TRUE	1463	352	2.33837	TRUE	Ly6e
ENSMUSG00000022571	696	193	1.67947	TRUE	1814	423	2.38354	TRUE	Pycrl
ENSMUSG00000027566	1486	415	1.66924	TRUE	2437	1116	1.40986	TRUE	Psma7
ENSMUSG00000010362	50	14	1.66549	TRUE	53	13	2.31057	TRUE	Rdm1
ENSMUSG00000082715	1042	293	1.65937	TRUE	1185	493	1.54832	TRUE	Gm11633
ENSMUSG00000000902	1304	367	1.65808	TRUE	2239	1291	1.07746	TRUE	Smarcb1
ENSMUSG00000024175	92	26	1.65211	TRUE	516	116	2.43634	TRUE	Tekt4
ENSMUSG00000002342	99	28	1.65099	TRUE	144	38	2.20509	TRUE	Tmem161a
ENSMUSG00000020448	13134	3738	1.64195	TRUE	14468	8778	1.00399	TRUE	Rnf185
ENSMUSG00000021360	335	96	1.63204	TRUE	128	23	2.75953	TRUE	Gcnt2
ENSMUSG00000020707	122	35	1.63044	TRUE	733	39	4.51536	TRUE	Rnf135
ENSMUSG00000029408	1083	312	1.6244	TRUE	1240	766	0.978015	TRUE	Abcb9
ENSMUSG00000016253	2679	776	1.61655	TRUE	1140	693	1.0012	TRUE	Th1l
ENSMUSG00000031200	1176	341	1.61503	TRUE	1871	532	2.0974	TRUE	Mtcp1
ENSMUSG00000043602	75	22	1.59837	TRUE	240	73	2.00016	TRUE	Zfp3
ENSMUSG00000041263	112	33	1.59195	TRUE	215	40	2.70936	TRUE	Rusc1
ENSMUSG00000019916	44	13	1.58798	TRUE	94	28	2.03032	TRUE	P4ha1
ENSMUSG00000041287	98	29	1.58571	TRUE	85	14	2.88513	TRUE	Sox15
ENSMUSG00000024966	747	223	1.57305	TRUE	672	417	0.971505	TRUE	Stip1
ENSMUSG00000032757	716	215	1.56461	TRUE	1016	492	1.32926	TRUE	Bet1
ENSMUSG00000021203	182	55	1.55542	TRUE	485	70	3.07565	TRUE	Otub2
ENSMUSG00000024583	3068	933	1.54633	TRUE	3093	1641	1.19752	TRUE	Txnl1
ENSMUSG00000010607	1279	389	1.54616	TRUE	2101	1251	1.03109	TRUE	Pigyl
ENSMUSG00000081278	49	15	1.5368	TRUE	75	19	2.26398	TRUE	Gm13186
ENSMUSG00000021112	2168	673	1.51667	TRUE	2357	1325	1.11405	TRUE	Mpp5
ENSMUSG00000040021	45	14	1.51348	TRUE	156	36	2.39857	TRUE	Lats1
ENSMUSG00000057963	2633	825	1.50323	TRUE	8147	5531	0.841819	TRUE	Itpk1
ENSMUSG00000016239	35	11	1.49884	FALSE	125	13	3.54844	TRUE	Lonrf3
ENSMUSG00000032311	678	214	1.49266	TRUE	2156	997	1.39578	TRUE	Nrg4
ENSMUSG00000021500	1565	494	1.49256	TRUE	1758	871	1.29628	TRUE	Ddx46
ENSMUSG00000025147	524	166	1.48737	TRUE	1269	835	0.886935	TRUE	2700078K21Rik
ENSMUSG00000051428	835	267	1.47392	TRUE	1662	860	1.2336	TRUE	Gm5644
ENSMUSG00000069796	296	95	1.46858	TRUE	547	86	2.95222	TRUE	Gm11426
ENSMUSG00000040189	1466	471	1.46707	TRUE	786	449	1.0909	TRUE	Ccdc114
ENSMUSG00000029649	1723	557	1.45816	TRUE	1222	786	0.919734	TRUE	Pomp
ENSMUSG00000075227	337	109	1.45741	TRUE	371	100	2.17451	TRUE	Znhit2-ps
ENSMUSG00000000088	5099	1655	1.45237	TRUE	5347	2207	1.55973	TRUE	Cox5a
ENSMUSG00000020366	653	212	1.452	TRUE	1006	527	1.21585	TRUE	Mapk9
ENSMUSG00000028977	49	16	1.44369	TRUE	114	20	2.79405	TRUE	Casz1
ENSMUSG00000061104	1961	644	1.43544	TRUE	2270	1559	0.825162	TRUE	Gm10094
ENSMUSG00000035051	2026	667	1.43186	TRUE	2744	1693	0.979789	TRUE	Dhx57
ENSMUSG00000005131	302	100	1.42353	TRUE	338	101	2.02576	TRUE	4930550C14Rik
ENSMUSG00000021578	163	54	1.42283	TRUE	413	116	2.11511	TRUE	Ccdc127
ENSMUSG00000020290	1379	459	1.41604	TRUE	715	475	0.873107	TRUE	Xpo1
ENSMUSG00000064351	11960	3988	1.41346	TRUE	17460	8858	1.26209	TRUE	mt-Co1
ENSMUSG00000049881	718	240	1.40993	TRUE	1218	514	1.52776	TRUE	2810025M15Rik
ENSMUSG00000041309	788	264	1.40664	TRUE	1446	605	1.54015	TRUE	Nkx6-2
ENSMUSG00000029624	494	166	1.40231	TRUE	1497	655	1.4756	TRUE	Ptcd1
ENSMUSG00000025184	217	73	1.40071	TRUE	781	125	2.92649	TRUE	D19Ertd386e
ENSMUSG00000034211	535	180	1.40053	TRUE	1350	423	1.95732	TRUE	Mrps17
ENSMUSG00000039238	3229	1087	1.39972	TRUE	3554	2251	0.941969	TRUE	Zfp750
ENSMUSG00000033423	172	58	1.39727	TRUE	520	151	2.06705	TRUE	Eri3
ENSMUSG00000060992	505	171	1.39127	TRUE	874	364	1.54679	TRUE	Copz1
ENSMUSG00000062381	100	34	1.38538	TRUE	300	81	2.17206	TRUE	Vps28
ENSMUSG00000025477	1102	375	1.38415	TRUE	1814	668	1.72435	TRUE	Inpp5a
ENSMUSG00000024446	601	205	1.38073	TRUE	3189	635	2.61137	TRUE	Rpp21
ENSMUSG00000072805	170	58	1.38039	TRUE	248	55	2.45593	TRUE	NA
ENSMUSG00000021967	560	192	1.37331	TRUE	2099	853	1.58218	TRUE	Mrp63
ENSMUSG00000037669	32	11	1.36955	FALSE	42	11	2.21598	TRUE	1110057K04Rik
ENSMUSG00000036480	52	18	1.3595	TRUE	256	47	2.7285	TRUE	1700027L20Rik
ENSMUSG00000026966	2104	730	1.35615	TRUE	5508	3117	1.10446	TRUE	Ssna1
ENSMUSG00000024824	1098	381	1.356	TRUE	1996	1082	1.1665	TRUE	Rad9
ENSMUSG00000040651	57	20	1.33995	TRUE	155	37	2.34976	TRUE	D14Abb1e
ENSMUSG00000038845	37	13	1.338	FALSE	262	73	2.12669	TRUE	Phb
ENSMUSG00000053897	37	13	1.338	FALSE	156	24	2.98353	TRUE	Slc39a8
ENSMUSG00000029003	1382	486	1.33671	TRUE	5453	1938	1.77557	TRUE	Mad2l2
ENSMUSG00000018446	1253	445	1.32249	TRUE	904	593	0.891382	TRUE	C1qbp
ENSMUSG00000064339	44495	15919	1.31188	TRUE	26850	8749	1.90082	TRUE	mt-Rnr2
ENSMUSG00000028419	2358	845	1.30953	TRUE	1539	994	0.913766	TRUE	Chmp5
ENSMUSG00000015023	1844	661	1.3091	TRUE	1852	822	1.45496	TRUE	Ddx19a
ENSMUSG00000005483	2917	1048	1.30583	TRUE	3550	1653	1.38582	TRUE	Dnajb1
ENSMUSG00000029014	877	317	1.29708	TRUE	424	36	3.84109	TRUE	Dnajc2
ENSMUSG00000035198	1176	428	1.28719	TRUE	2569	1407	1.15168	TRUE	Tubg1
ENSMUSG00000059263	853	311	1.28462	TRUE	1914	739	1.65604	TRUE	Usp47
ENSMUSG00000068922	60	22	1.27644	TRUE	186	56	2.01489	TRUE	Msto1
ENSMUSG00000030007	1198	440	1.27404	TRUE	2591	1790	0.81664	TRUE	Cct7
ENSMUSG00000059108	7253	2676	1.26748	TRUE	7681	4926	0.923968	TRUE	Ifitm6
ENSMUSG00000022280	1009	373	1.26466	TRUE	1630	710	1.48207	TRUE	Rnf19a
ENSMUSG00000022545	73	27	1.26392	TRUE	57	11	2.65655	TRUE	Ercc4
ENSMUSG00000069495	603	225	1.25122	TRUE	836	435	1.22558	TRUE	Epc2
ENSMUSG00000028861	135	51	1.23338	TRUE	129	32	2.29432	TRUE	Mrps15
ENSMUSG00000020392	4791	1832	1.21589	TRUE	16031	10829	0.849055	TRUE	Cdkn2aipnl
ENSMUSG00000022836	78	30	1.2075	TRUE	60	12	2.60502	TRUE	Mylk
ENSMUSG00000062995	4663	1801	1.20145	TRUE	5972	3903	0.896722	TRUE	Ica1
ENSMUSG00000010277	31	12	1.19822	FALSE	125	38	2.00095	TRUE	2610507B11Rik
ENSMUSG00000030609	49	19	1.19577	FALSE	96	23	2.34449	TRUE	Aen
ENSMUSG00000049577	36	14	1.19155	FALSE	87	17	2.63857	TRUE	Zfpm1
ENSMUSG00000028953	423	165	1.18718	TRUE	1992	1061	1.19188	TRUE	Abcf2
ENSMUSG00000027523	4235	1661	1.17929	TRUE	1880	1210	0.918817	TRUE	Gnas
ENSMUSG00000032220	547	215	1.17619	TRUE	101	16	2.9413	TRUE	Myo1e
ENSMUSG00000040385	2024	796	1.17535	TRUE	5693	3150	1.13693	TRUE	Ppp1ca
ENSMUSG00000062960	180	71	1.17109	TRUE	529	127	2.34153	TRUE	Kdr
ENSMUSG00000036905	38	15	1.17002	FALSE	666	46	4.13891	TRUE	C1qb
ENSMUSG00000035505	1278	507	1.16282	TRUE	1944	1180	1.00333	TRUE	Cox18
ENSMUSG00000029338	569	227	1.15472	TRUE	594	404	0.839199	TRUE	Antxr2
ENSMUSG00000064337	47179	18931	1.14638	TRUE	23014	8065	1.79586	TRUE	mt-Rnr1
ENSMUSG00000039768	944	379	1.14557	TRUE	3445	1348	1.63677	TRUE	Dnajc11
ENSMUSG00000063358	1936	779	1.14237	TRUE	2707	1161	1.50442	TRUE	Mapk1
ENSMUSG00000039308	47	19	1.13565	FALSE	71	19	2.18491	TRUE	Ndst2
ENSMUSG00000018770	702	284	1.13456	TRUE	730	190	2.22499	TRUE	Atp5g3
ENSMUSG00000048668	472	191	1.1342	TRUE	1059	373	1.78855	TRUE	5930416I19Rik
ENSMUSG00000039316	844	342	1.13223	TRUE	891	586	0.887616	TRUE	Rftn1
ENSMUSG00000028601	74	30	1.13155	TRUE	194	42	2.49069	TRUE	Echdc2
ENSMUSG00000037104	635	258	1.12837	TRUE	1854	793	1.50834	TRUE	Socs5
ENSMUSG00000048398	1239	504	1.12667	TRUE	1348	817	1.0055	TRUE	Gm5065
ENSMUSG00000028294	98	40	1.12177	TRUE	110	13	3.36401	TRUE	1700003M02Rik
ENSMUSG00000071014	961	393	1.11899	TRUE	2512	1314	1.21796	TRUE	Ndufb6
ENSMUSG00000031749	44	18	1.11849	FALSE	68	11	2.91112	TRUE	St3gal2
ENSMUSG00000025968	100	41	1.11529	TRUE	532	102	2.66595	TRUE	Ndufs1
ENSMUSG00000027583	2354	967	1.11251	TRUE	2498	1697	0.840878	TRUE	Zbtb46
ENSMUSG00000005774	612	252	1.10909	TRUE	385	107	2.13034	TRUE	Rfx5
ENSMUSG00000006333	58	24	1.102	TRUE	138	37	2.18216	TRUE	Rps9
ENSMUSG00000015806	727	301	1.10118	TRUE	948	430	1.42364	TRUE	Qdpr
ENSMUSG00000087213	15733	6525	1.09873	TRUE	13850	7211	1.22471	TRUE	2810408I11Rik
ENSMUSG00000042229	1146	480	1.08449	TRUE	743	448	1.01295	TRUE	Rabif
ENSMUSG00000001289	2094	881	1.07803	TRUE	3158	1667	1.20485	TRUE	Pfdn5
ENSMUSG00000057335	797	336	1.0751	TRUE	1214	666	1.14927	TRUE	Cep170
ENSMUSG00000017188	180	76	1.07291	TRUE	526	108	2.56712	TRUE	Ccdc56
ENSMUSG00000036845	554	234	1.07236	TRUE	1225	804	0.890605	TRUE	Lin37
ENSMUSG00000061904	724	306	1.07144	TRUE	1667	1124	0.851703	TRUE	Slc25a3
ENSMUSG00000037697	16129	6825	1.06974	TRUE	20004	5494	2.14745	TRUE	Ddhd1
ENSMUSG00000026175	1311	555	1.06909	TRUE	1943	1355	0.803084	TRUE	Vil1
ENSMUSG00000025218	137	58	1.06904	TRUE	356	106	2.0309	TRUE	Poll
ENSMUSG00000022677	686	292	1.06123	TRUE	1224	716	1.05666	TRUE	0610037P05Rik
ENSMUSG00000086487	101	43	1.06093	TRUE	541	148	2.15312	TRUE	Gm11638
ENSMUSG00000023904	1230	526	1.05451	TRUE	2018	980	1.32516	TRUE	Hcfc1r1
ENSMUSG00000022604	77	33	1.05138	TRUE	96	22	2.40862	TRUE	Cep97
ENSMUSG00000024843	49	21	1.05138	FALSE	63	17	2.17291	TRUE	Chka
ENSMUSG00000029334	203	87	1.05138	TRUE	275	67	2.32029	TRUE	Prkg2
ENSMUSG00000016487	1104	476	1.04269	TRUE	2264	1468	0.908113	TRUE	Ppfibp1
ENSMUSG00000043461	51	22	1.04198	FALSE	107	26	2.32412	TRUE	1110032A04Rik
ENSMUSG00000046573	3999	1733	1.03535	TRUE	4379	2995	0.831136	TRUE	Lyrm4
ENSMUSG00000025144	1865	812	1.02861	TRUE	4697	2284	1.32327	TRUE	Stra13
ENSMUSG00000078627	101	44	1.02776	TRUE	544	151	2.13215	TRUE	2011-03-10
ENSMUSG00000030521	924	403	1.0261	TRUE	1158	682	1.04688	TRUE	Mphosph10
ENSMUSG00000056199	55	24	1.02538	FALSE	118	35	2.03645	TRUE	NA
ENSMUSG00000028792	543	238	1.01898	TRUE	907	434	1.3465	TRUE	Ak2
ENSMUSG00000045193	1125	496	1.0105	TRUE	1056	624	1.04208	TRUE	Cirbp
ENSMUSG00000033751	457	202	1.00682	TRUE	488	142	2.06408	TRUE	Gadd45gip1
ENSMUSG00000029610	147	65	1.00629	TRUE	513	115	2.44042	TRUE	Aimp2
ENSMUSG00000036199	589	263	0.99219	TRUE	2421	1211	1.2825	TRUE	Ndufa13
ENSMUSG00000028639	161	72	0.989977	TRUE	598	147	2.30742	TRUE	Ybx1
ENSMUSG00000021255	748	335	0.987862	TRUE	1254	721	1.08156	TRUE	Esrrb
ENSMUSG00000027618	4201	1886	0.984388	TRUE	6876	3652	1.19597	TRUE	Nfs1
ENSMUSG00000051469	91	41	0.979228	TRUE	188	50	2.19382	TRUE	Zfp191
ENSMUSG00000027649	577	260	0.979045	TRUE	1923	731	1.67851	TRUE	Ctnnbl1
ENSMUSG00000028053	71	32	0.978732	TRUE	477	93	2.64178	TRUE	Ash1l
ENSMUSG00000039693	1145	517	0.976096	TRUE	1316	857	0.901883	TRUE	5730528L13Rik
ENSMUSG00000020863	1281	581	0.969645	TRUE	1442	939	0.901965	TRUE	Luc7l3
ENSMUSG00000036890	855	389	0.965139	TRUE	1418	757	1.18858	TRUE	Gtdc1
ENSMUSG00000073639	2426	1104	0.964824	TRUE	3464	2271	0.892202	TRUE	Rab18
ENSMUSG00000010914	2900	1325	0.959045	TRUE	2753	1767	0.922793	TRUE	Pdhx
ENSMUSG00000039810	24	11	0.954516	FALSE	130	17	3.218	TRUE	Zc3h10
ENSMUSG00000022982	693	318	0.952813	TRUE	986	415	1.53157	TRUE	Sod1
ENSMUSG00000072679	1906	889	0.929278	TRUE	3277	1925	1.05061	TRUE	D6Ertd474e
ENSMUSG00000025066	1024	478	0.928118	TRUE	1138	623	1.15229	TRUE	6330577E15Rik
ENSMUSG00000023027	705	330	0.924142	TRUE	790	364	1.40101	TRUE	Atf1
ENSMUSG00000036934	996	467	0.921708	TRUE	2352	942	1.60318	TRUE	4921524J17Rik
ENSMUSG00000042275	1278	600	0.919838	TRUE	1716	445	2.23026	TRUE	Pelo
ENSMUSG00000002767	428	201	0.9194	TRUE	956	570	1.02914	TRUE	Mrpl2
ENSMUSG00000040472	100	47	0.918252	TRUE	156	22	3.10906	TRUE	Rabggta
ENSMUSG00000059434	435	206	0.907356	TRUE	1560	758	1.32437	TRUE	Gckr
ENSMUSG00000022353	76	36	0.906987	FALSE	450	114	2.26398	TRUE	Mtss1
ENSMUSG00000031171	57	27	0.906987	FALSE	107	32	2.02456	TRUE	Ftsj1
ENSMUSG00000073155	1405	667	0.903796	TRUE	2220	1482	0.866105	TRUE	1810058I24Rik
ENSMUSG00000029592	2762	1312	0.90293	TRUE	6650	3963	1.02985	TRUE	Usp30
ENSMUSG00000066441	463	220	0.902494	TRUE	678	381	1.11459	TRUE	Rdh11
ENSMUSG00000036977	952	454	0.897254	TRUE	1660	1155	0.806381	TRUE	Anapc10
ENSMUSG00000054752	522	249	0.896889	TRUE	530	356	0.857206	TRUE	Fsd1l
ENSMUSG00000036779	565	270	0.894276	TRUE	691	410	1.03615	TRUE	Papd5
ENSMUSG00000031059	71	34	0.891269	FALSE	143	20	3.12103	TRUE	Ndufb11
ENSMUSG00000066392	25	12	0.887879	FALSE	65	19	2.05753	TRUE	Nrxn3
ENSMUSG00000052763	719	347	0.880041	TRUE	1174	652	1.13158	TRUE	Zfp212
ENSMUSG00000023032	377	182	0.879611	TRUE	1079	646	1.02318	TRUE	Slc4a8
ENSMUSG00000024906	97	47	0.874309	TRUE	142	40	2.11091	TRUE	Mus81
ENSMUSG00000051695	38395	18609	0.873903	TRUE	36532	25248	0.816083	TRUE	Pcbp1
ENSMUSG00000032719	33	16	0.873379	FALSE	126	29	2.40239	TRUE	Gm106
ENSMUSG00000031540	554	270	0.865911	TRUE	1279	694	1.1651	TRUE	Myst3
ENSMUSG00000006494	413	202	0.860771	TRUE	1472	504	1.82937	TRUE	Pdk1
ENSMUSG00000042642	51	25	0.857554	FALSE	264	73	2.13766	TRUE	Flad1
ENSMUSG00000050332	318	156	0.856466	TRUE	305	48	2.95079	TRUE	Fam123b
ENSMUSG00000031360	65	32	0.851353	FALSE	296	82	2.13499	TRUE	Ctps2
ENSMUSG00000046962	421	208	0.846222	TRUE	983	446	1.42324	TRUE	Zfp295
ENSMUSG00000028898	941	465	0.845949	TRUE	2474	1693	0.830354	TRUE	Trnau1ap
ENSMUSG00000028277	400	198	0.843484	TRUE	722	455	0.949223	TRUE	Ube2j1
ENSMUSG00000087660	400	198	0.843484	TRUE	257	39	3.00331	TRUE	B230398E01Rik
ENSMUSG00000028899	1148	569	0.841607	TRUE	683	474	0.810089	TRUE	Taf12
ENSMUSG00000003813	230	114	0.841585	TRUE	318	72	2.42605	TRUE	Rad23a
ENSMUSG00000071222	622	309	0.838293	TRUE	2583	1599	0.974969	TRUE	Gm10320
ENSMUSG00000004105	2458	1226	0.832511	TRUE	4615	3175	0.822665	TRUE	Angptl2
ENSMUSG00000029198	429	214	0.832352	TRUE	1339	781	1.06085	TRUE	Grpel1
ENSMUSG00000020828	1572	785	0.830822	TRUE	2865	1824	0.93452	TRUE	Pld2
ENSMUSG00000027286	3309	1653	0.830293	TRUE	3602	2182	1.00624	TRUE	Lrrc57
ENSMUSG00000018585	1692	846	0.828985	TRUE	4404	2570	1.06014	TRUE	Atox1
ENSMUSG00000086101	50	25	0.828985	FALSE	210	52	2.2969	TRUE	2610316D01Rik
ENSMUSG00000025868	1452	728	0.825016	TRUE	4186	2521	1.01467	TRUE	Higd2a
ENSMUSG00000025616	573	288	0.821451	TRUE	847	569	0.857024	TRUE	Usp16
ENSMUSG00000063787	219	111	0.809356	TRUE	534	158	2.04001	TRUE	Chchd1
ENSMUSG00000063681	282	143	0.808665	TRUE	376	68	2.75022	TRUE	Crb1
ENSMUSG00000030276	2196	1115	0.806819	TRUE	5785	3651	0.947116	TRUE	Ttll3
ENSMUSG00000045546	895	456	0.801839	TRUE	1893	1101	1.06495	TRUE	Rnf113a2
ENSMUSG00000040040	12	158	-3.88983	TRUE	183	233	-0.0653954	FALSE	Ift88
ENSMUSG00000024087	13	90	-2.96243	TRUE	166	148	0.448677	FALSE	Cyp1b1
ENSMUSG00000041733	11	75	-2.9404	TRUE	64	76	0.0351634	FALSE	Coq5
ENSMUSG00000027864	24	157	-2.88067	TRUE	390	492	-0.0520933	FALSE	Ptgfrn
ENSMUSG00000024974	77	472	-2.78687	TRUE	994	1875	-0.632482	TRUE	Smc3
ENSMUSG00000019487	12	70	-2.71534	TRUE	101	90	0.449449	FALSE	Trip10
ENSMUSG00000046753	12	70	-2.71534	TRUE	112	94	0.535857	FALSE	Ccdc66
ENSMUSG00000002897	94	540	-2.69324	TRUE	716	810	0.105129	FALSE	Il17ra
ENSMUSG00000017679	14	79	-2.66744	TRUE	266	235	0.461856	TRUE	Ttpal
ENSMUSG00000032434	182	1010	-2.64336	TRUE	2823	2570	0.418552	TRUE	Cmtm6
ENSMUSG00000026003	55	285	-2.54447	TRUE	283	327	0.0746023	FALSE	Acadl
ENSMUSG00000021764	51	238	-2.39341	TRUE	301	459	-0.32564	FALSE	Ndufs4
ENSMUSG00000083757	12	55	-2.36741	TRUE	87	78	0.440632	FALSE	Gm13253
ENSMUSG00000064899	33	149	-2.34579	TRUE	51	45	0.463663	FALSE	Snord118
ENSMUSG00000078369	20	90	-2.34094	TRUE	124	204	-0.435138	FALSE	NA
ENSMUSG00000019312	33	148	-2.33607	TRUE	1097	1080	0.305623	TRUE	Grb7
ENSMUSG00000000738	33	147	-2.32629	TRUE	494	633	-0.0746036	FALSE	Spg7
ENSMUSG00000037470	32	139	-2.28996	TRUE	165	271	-0.432736	FALSE	Uggt1
ENSMUSG00000042210	15	65	-2.28649	TRUE	143	243	-0.48185	FALSE	Abhd14a
ENSMUSG00000086082	12	52	-2.28649	TRUE	33	61	-0.603252	FALSE	1700113A16Rik
ENSMUSG00000031792	49	212	-2.28423	TRUE	139	230	-0.443458	FALSE	AA960436
ENSMUSG00000052423	16	68	-2.25848	TRUE	499	580	0.0660778	FALSE	B4galt3
ENSMUSG00000030647	45	189	-2.2414	TRUE	201	172	0.507878	TRUE	Ndufc2
ENSMUSG00000039697	22	92	-2.23515	TRUE	320	233	0.740833	TRUE	Ncoa7
ENSMUSG00000024181	19	79	-2.22687	TRUE	129	191	-0.283111	FALSE	Mrpl28
ENSMUSG00000026836	29	118	-2.19568	TRUE	278	373	-0.141	FALSE	Acvr1
ENSMUSG00000033685	26	105	-2.18482	TRUE	98	118	0.0151577	FALSE	Ucp2
ENSMUSG00000025265	11	44	-2.17102	TRUE	241	187	0.649086	TRUE	Fgd1
ENSMUSG00000027315	22	86	-2.13785	TRUE	553	509	0.402705	TRUE	Spint1
ENSMUSG00000079681	18	68	-2.08855	TRUE	334	271	0.584646	TRUE	Zglp1
ENSMUSG00000047220	49	182	-2.0641	TRUE	255	482	-0.635445	TRUE	Ccdc36
ENSMUSG00000030515	13	48	-2.05554	TRUE	295	575	-0.679756	TRUE	Tarsl2
ENSMUSG00000038208	36	132	-2.04548	TRUE	307	367	0.0255495	FALSE	Pgap3
ENSMUSG00000033871	33	119	-2.02144	TRUE	246	325	-0.118691	FALSE	Ppargc1b
ENSMUSG00000021703	15	54	-2.01901	TRUE	74	54	0.737657	FALSE	Serinc5
ENSMUSG00000032965	35	126	-2.01901	TRUE	103	208	-0.730848	TRUE	Ift57
ENSMUSG00000048578	195	680	-1.97308	TRUE	2268	2343	0.236155	TRUE	Mlec
ENSMUSG00000040084	15276	53228	-1.97193	TRUE	68958	120513	-0.522308	TRUE	Bub1b
ENSMUSG00000027985	436	1487	-1.94102	TRUE	4406	3533	0.601667	TRUE	Lef1
ENSMUSG00000026235	216	708	-1.88373	TRUE	2380	1725	0.747456	TRUE	Epha4
ENSMUSG00000028847	190	616	-1.86795	TRUE	314	612	-0.679676	TRUE	Trappc3
ENSMUSG00000039108	18971	59827	-1.82802	TRUE	35014	57894	-0.442391	TRUE	Lsm14b
ENSMUSG00000049932	389	1226	-1.82713	TRUE	1595	1773	0.130455	FALSE	H2afx
ENSMUSG00000048109	313	971	-1.80432	TRUE	1357	2105	-0.350309	TRUE	Rbm15
ENSMUSG00000028911	583	1751	-1.75763	TRUE	9372	11131	0.0349365	FALSE	Srsf4
ENSMUSG00000015461	580	1705	-1.72666	TRUE	587	1048	-0.553115	TRUE	Atf6b
ENSMUSG00000005503	546	1601	-1.72302	TRUE	4035	3715	0.402297	TRUE	Evx1
ENSMUSG00000019952	362	1059	-1.71966	TRUE	414	599	-0.249834	FALSE	Poc1b
ENSMUSG00000085667	594	1735	-1.71742	TRUE	9282	11054	0.03103	FALSE	Gm12992
ENSMUSG00000040717	694	2024	-1.71522	TRUE	4171	6787	-0.41929	TRUE	Il17rd
ENSMUSG00000028266	543	1571	-1.70367	TRUE	689	933	-0.154282	FALSE	Lmo4
ENSMUSG00000021969	274	778	-1.67661	TRUE	1571	1535	0.316535	TRUE	Zdhhc20
ENSMUSG00000057363	444	1257	-1.67237	TRUE	439	442	0.273265	FALSE	Uxs1
ENSMUSG00000063239	572	1601	-1.6559	TRUE	6105	9660	-0.378941	TRUE	Grm4
ENSMUSG00000051650	987	2749	-1.6488	TRUE	2801	2081	0.711756	TRUE	B3gnt2
ENSMUSG00000020715	6043	16806	-1.64665	TRUE	29950	46752	-0.359381	TRUE	Ern1
ENSMUSG00000078365	19036	52101	-1.6236	TRUE	129059	273022	-0.797896	TRUE	Mos
ENSMUSG00000054792	1142	3055	-1.59062	TRUE	3657	5556	-0.320295	TRUE	Klhl18
ENSMUSG00000024073	195	520	-1.58605	TRUE	1591	1192	0.69964	TRUE	Birc6
ENSMUSG00000041341	306	813	-1.58074	TRUE	980	1581	-0.406893	TRUE	Atg2b
ENSMUSG00000008301	227	602	-1.57809	TRUE	1022	1200	0.0514517	FALSE	Phax
ENSMUSG00000026977	4340	11495	-1.57625	TRUE	6216	8208	-0.117953	TRUE	2011-03-07
ENSMUSG00000001247	1237	3193	-1.53908	TRUE	4890	6852	-0.2036	TRUE	Lsr
ENSMUSG00000032724	233	597	-1.52842	TRUE	980	1140	0.0649107	FALSE	Abtb2
ENSMUSG00000042279	237510	607818	-1.52667	TRUE	590920	996597	-0.470957	TRUE	H1foo
ENSMUSG00000034591	460	1164	-1.5104	TRUE	1035	1736	-0.463045	TRUE	Slc41a2
ENSMUSG00000031158	287	726	-1.50993	TRUE	1794	1376	0.66579	TRUE	Timm17b
ENSMUSG00000075327	197	494	-1.49733	TRUE	725	840	0.0706826	FALSE	Zbtb2
ENSMUSG00000037072	415	1040	-1.49642	TRUE	5882	4920	0.540739	TRUE	2011-09-15
ENSMUSG00000025584	364	909	-1.49136	TRUE	1827	2360	-0.0862193	FALSE	Pde8a
ENSMUSG00000002055	349	870	-1.4888	TRUE	1465	2199	-0.302856	TRUE	Spag5
ENSMUSG00000073018	17119	42626	-1.48715	TRUE	74994	103478	-0.181386	TRUE	Gm1070
ENSMUSG00000028729	197	486	-1.47378	TRUE	382	785	-0.756029	TRUE	Ebna1bp2
ENSMUSG00000008683	367	905	-1.47315	TRUE	2375	2043	0.500329	TRUE	Rps15a
ENSMUSG00000026478	354	868	-1.46496	TRUE	4117	4263	0.232815	TRUE	Lamc1
ENSMUSG00000068923	514	1259	-1.46345	TRUE	2645	5462	-0.763071	TRUE	Syt11
ENSMUSG00000034908	230	562	-1.45995	TRUE	1801	2198	-0.00430232	FALSE	Sidt2
ENSMUSG00000023026	1256	3063	-1.45712	TRUE	4407	9016	-0.7496	TRUE	Dip2b
ENSMUSG00000026283	248	604	-1.45522	TRUE	1336	1824	-0.166095	FALSE	Ing5
ENSMUSG00000027006	888	2143	-1.44202	TRUE	1784	2182	-0.0074446	FALSE	Dnajc10
ENSMUSG00000041697	1420	3424	-1.44081	TRUE	6694	7629	0.0944655	TRUE	Cox6a1
ENSMUSG00000054520	3444	8273	-1.43534	TRUE	3558	5880	-0.441659	TRUE	Sh3bp2
ENSMUSG00000003534	346	821	-1.41763	TRUE	728	781	0.181707	FALSE	Ddr1
ENSMUSG00000034192	354	839	-1.41594	TRUE	681	764	0.117173	FALSE	Lsm3
ENSMUSG00000001630	340	794	-1.39462	TRUE	1227	1083	0.463193	TRUE	Stk38l
ENSMUSG00000029622	1360	3169	-1.39144	TRUE	2545	4392	-0.504122	TRUE	Arpc1b
ENSMUSG00000035356	2187	5077	-1.38604	TRUE	10604	16883	-0.387872	TRUE	Nfkbiz
ENSMUSG00000032324	344	797	-1.38319	TRUE	1117	1331	0.0302095	FALSE	Tspan3
ENSMUSG00000024734	1685	3893	-1.37915	TRUE	19457	37073	-0.646989	TRUE	Zp1
ENSMUSG00000003226	287	656	-1.36366	TRUE	706	1289	-0.585421	TRUE	Ranbp2
ENSMUSG00000035212	316	719	-1.35708	TRUE	821	1475	-0.56217	TRUE	Leprot
ENSMUSG00000037075	1932	4388	-1.35448	TRUE	5906	7822	-0.122265	TRUE	Rnf139
ENSMUSG00000085344	276	626	-1.35251	TRUE	1746	1976	0.104562	FALSE	NA
ENSMUSG00000018238	261776	593188	-1.35117	TRUE	607833	1064876	-0.525848	TRUE	Gdf9
ENSMUSG00000061666	11077	25051	-1.34832	TRUE	25319	47168	-0.614497	TRUE	Gdpd1
ENSMUSG00000087391	259	585	-1.3465	TRUE	1488	2091	-0.207728	TRUE	Gm2694
ENSMUSG00000019838	465	1047	-1.34197	TRUE	1207	1478	-0.0091297	FALSE	Slc16a10
ENSMUSG00000027247	268	603	-1.34094	TRUE	1312	2147	-0.427464	TRUE	Arhgap1
ENSMUSG00000020585	7434	16679	-1.33684	TRUE	3136	4784	-0.326201	TRUE	Laptm4a
ENSMUSG00000046133	300	673	-1.33666	TRUE	1561	1884	0.0117625	FALSE	C130073F10Rik
ENSMUSG00000029104	233	522	-1.33473	TRUE	1113	1619	-0.257559	TRUE	Htt
ENSMUSG00000034445	632	1415	-1.33382	TRUE	3631	4363	0.0181373	FALSE	Cybasc3
ENSMUSG00000042492	206	461	-1.33314	TRUE	634	1069	-0.470616	TRUE	Tbc1d10b
ENSMUSG00000055178	219	489	-1.32992	TRUE	798	1325	-0.448441	TRUE	NA
ENSMUSG00000030029	511	1140	-1.32865	TRUE	2994	3608	0.0139658	FALSE	Lrig1
ENSMUSG00000036565	5835	13015	-1.32839	TRUE	5812	6816	0.0532003	FALSE	Ttyh3
ENSMUSG00000028358	194	431	-1.32265	TRUE	1317	1978	-0.303696	TRUE	Zfp618
ENSMUSG00000025544	3451	7653	-1.32003	TRUE	10784	12661	0.0515919	FALSE	Tm9sf2
ENSMUSG00000029076	183	403	-1.30995	TRUE	1938	1875	0.330769	TRUE	Sdf4
ENSMUSG00000030254	545	1198	-1.30731	TRUE	1650	1737	0.208959	TRUE	Rad18
ENSMUSG00000053253	1074	2346	-1.29822	TRUE	4735	6290	-0.126605	TRUE	Ndfip2
ENSMUSG00000026249	11911	25994	-1.2969	TRUE	16895	26138	-0.346462	TRUE	Serpine2
ENSMUSG00000050229	225	490	-1.29387	TRUE	722	568	0.629199	TRUE	Pigm
ENSMUSG00000029454	184	400	-1.29131	TRUE	731	1068	-0.263877	TRUE	Mapkapk5
ENSMUSG00000027340	4218	9169	-1.29122	TRUE	11053	18343	-0.447701	TRUE	Slc23a2
ENSMUSG00000054582	403	872	-1.28456	TRUE	958	1684	-0.530704	TRUE	Pabpc1l
ENSMUSG00000017707	380	821	-1.2824	TRUE	692	684	0.299867	TRUE	Serinc3
ENSMUSG00000063065	827	1784	-1.28017	TRUE	4633	6652	-0.238751	TRUE	Mapk3
ENSMUSG00000030410	1645	3529	-1.27219	TRUE	7535	11064	-0.271103	TRUE	Dmwd
ENSMUSG00000022634	730	1560	-1.26659	TRUE	3700	5814	-0.368915	TRUE	Yaf2
ENSMUSG00000017485	481	1026	-1.26394	TRUE	844	1046	-0.0264771	FALSE	Top2b
ENSMUSG00000047248	704	1499	-1.26137	TRUE	3931	4881	-0.0291895	FALSE	C2cd3
ENSMUSG00000035776	349	743	-1.26115	TRUE	1684	1696	0.272847	TRUE	Cd99l2
ENSMUSG00000021608	612	1295	-1.25236	TRUE	3523	3760	0.189163	TRUE	Lpcat1
ENSMUSG00000042350	887	1876	-1.25167	TRUE	2678	3799	-0.221373	TRUE	1110018G07Rik
ENSMUSG00000004948	4587	9698	-1.25115	TRUE	26995	38990	-0.247321	TRUE	Zp3
ENSMUSG00000028455	554	1170	-1.24957	TRUE	3858	5384	-0.197734	TRUE	Stoml2
ENSMUSG00000036814	411	867	-1.24791	TRUE	1550	2626	-0.477508	TRUE	Slc6a20a
ENSMUSG00000039497	460	970	-1.24737	TRUE	1924	2344	-0.00177288	FALSE	Dse
ENSMUSG00000025236	677	1420	-1.23968	TRUE	2922	5234	-0.557867	TRUE	Adpgk
ENSMUSG00000078348	583	1222	-1.23869	TRUE	6977	5472	0.633629	TRUE	Sf3b5
ENSMUSG00000048833	520	1089	-1.23744	TRUE	1577	2703	-0.494288	TRUE	Slc39a9
ENSMUSG00000075700	217	454	-1.23601	TRUE	830	673	0.585596	TRUE	2810407C02Rik
ENSMUSG00000031751	14612	30469	-1.2312	TRUE	35148	41087	0.0578515	TRUE	Amfr
ENSMUSG00000025402	560	1166	-1.22908	TRUE	1798	3662	-0.743148	TRUE	Nab2
ENSMUSG00000034311	662	1378	-1.22869	TRUE	3946	4852	-0.0150977	FALSE	Kif4
ENSMUSG00000029613	3808	7919	-1.2273	TRUE	5017	6920	-0.180856	TRUE	Eif2ak1
ENSMUSG00000022304	315	655	-1.22716	TRUE	1614	1515	0.374414	TRUE	Dpys
ENSMUSG00000003581	369	767	-1.22662	TRUE	695	975	-0.205298	FALSE	Rnf215
ENSMUSG00000073294	37452	77709	-1.22405	TRUE	81194	148917	-0.591973	TRUE	AU022751
ENSMUSG00000021171	5461	11299	-1.21997	TRUE	6703	7676	0.0875431	TRUE	Esyt2
ENSMUSG00000018651	1382	2856	-1.21825	TRUE	3061	3563	0.0640015	FALSE	Tada2a
ENSMUSG00000007891	1176	2426	-1.21571	TRUE	4010	3156	0.628596	TRUE	Ctsd
ENSMUSG00000044447	658	1357	-1.21528	TRUE	1639	3094	-0.633566	TRUE	Dock5
ENSMUSG00000022498	1785	3674	-1.21244	TRUE	8970	10119	0.109204	TRUE	Txndc11
ENSMUSG00000041225	4804	9874	-1.21041	TRUE	14270	19569	-0.172494	TRUE	Arhgap12
ENSMUSG00000030842	317	651	-1.20919	TRUE	1109	1380	-0.032318	FALSE	2400001E08Rik
ENSMUSG00000069729	650	1334	-1.20826	TRUE	869	1153	-0.124874	FALSE	Arid1b
ENSMUSG00000026566	270	554	-1.20794	TRUE	1893	3119	-0.437318	TRUE	Mpzl1
ENSMUSG00000002250	328	671	-1.20363	TRUE	674	959	-0.225691	FALSE	Ppard
ENSMUSG00000005514	456	930	-1.19921	TRUE	2695	3885	-0.244538	TRUE	Por
ENSMUSG00000039067	246	500	-1.19428	TRUE	2327	1820	0.637624	TRUE	Psmd7
ENSMUSG00000086841	498	1010	-1.19115	TRUE	2677	3252	0.00238077	FALSE	2410006H16Rik
ENSMUSG00000045751	1076	2174	-1.18569	TRUE	2157	3372	-0.361487	TRUE	Mms22l
ENSMUSG00000021451	840	1695	-1.18384	TRUE	3674	5153	-0.20497	TRUE	Sema4d
ENSMUSG00000059981	300	605	-1.18299	TRUE	290	473	-0.422696	TRUE	Taok2
ENSMUSG00000019944	500	1007	-1.18108	TRUE	973	1708	-0.528705	TRUE	Rhobtb1
ENSMUSG00000015714	389	783	-1.18026	TRUE	2211	2984	-0.149458	TRUE	Lass2
ENSMUSG00000029528	649	1305	-1.17877	TRUE	935	1669	-0.552855	TRUE	Pxn
ENSMUSG00000014601	1732	3475	-1.17559	TRUE	9352	12398	-0.12367	TRUE	Fam40a
ENSMUSG00000021432	466	934	-1.17411	TRUE	1218	1094	0.437992	TRUE	Slc35b3
ENSMUSG00000017740	344	689	-1.17311	TRUE	1091	2172	-0.710282	TRUE	Slc12a5
ENSMUSG00000036197	2345	4692	-1.17163	TRUE	6017	8242	-0.170859	TRUE	Gxylt1
ENSMUSG00000022559	2963	5910	-1.16711	TRUE	22052	24001	0.160906	TRUE	Fbxl6
ENSMUSG00000042851	3138	6240	-1.16272	TRUE	11709	11634	0.292362	TRUE	Zc3h6
ENSMUSG00000042203	5684	11269	-1.1584	TRUE	12233	15426	-0.0514949	FALSE	Tbc1d22b
ENSMUSG00000027999	311	616	-1.15703	TRUE	2119	2885	-0.162097	TRUE	Pla2g12a
ENSMUSG00000039835	628	1242	-1.15484	TRUE	4692	3332	0.776906	TRUE	Nhsl1
ENSMUSG00000024456	1569	3093	-1.15018	TRUE	5186	9449	-0.582449	TRUE	Diap1
ENSMUSG00000035596	410	808	-1.14975	TRUE	1245	2040	-0.429333	TRUE	Mboat7
ENSMUSG00000039530	637	1255	-1.14934	TRUE	4255	4296	0.269256	TRUE	Tusc3
ENSMUSG00000026411	384	752	-1.14064	TRUE	2950	3033	0.24306	TRUE	Tmem9
ENSMUSG00000035285	5234	10242	-1.13953	TRUE	12521	14035	0.118412	TRUE	Nat14
ENSMUSG00000020687	2651	5187	-1.13938	TRUE	7055	10177	-0.245503	TRUE	Cdc27
ENSMUSG00000021629	531	1034	-1.13247	TRUE	2295	2867	-0.0379569	FALSE	Slc30a5
ENSMUSG00000029390	227	441	-1.1291	TRUE	423	533	-0.050387	FALSE	Tmed2
ENSMUSG00000034659	2185	4239	-1.12711	TRUE	7749	14312	-0.602052	TRUE	Tmem109
ENSMUSG00000002489	6598	12792	-1.12616	TRUE	5655	8371	-0.282782	TRUE	Tiam1
ENSMUSG00000038633	7036	13625	-1.12444	TRUE	15361	21834	-0.224213	TRUE	Degs1
ENSMUSG00000028678	347	671	-1.12239	TRUE	2160	2405	0.128085	FALSE	Kif2c
ENSMUSG00000028179	868	1678	-1.12199	TRUE	2152	2985	-0.188962	TRUE	Cth
ENSMUSG00000025366	429	829	-1.12141	TRUE	1753	2658	-0.317424	TRUE	Esyt1
ENSMUSG00000027698	2093	4044	-1.12123	TRUE	5994	11800	-0.694105	TRUE	Nceh1
ENSMUSG00000052593	1014	1957	-1.1196	TRUE	4237	7259	-0.493637	TRUE	Adam17
ENSMUSG00000024914	392	755	-1.11664	TRUE	996	1793	-0.565067	TRUE	Drap1
ENSMUSG00000038072	330	633	-1.11075	TRUE	1326	1943	-0.268114	TRUE	Galnt11
ENSMUSG00000035778	1348	2574	-1.10421	TRUE	2362	3493	-0.281367	TRUE	Ggta1
ENSMUSG00000000730	736	1405	-1.10381	TRUE	2797	4255	-0.322188	TRUE	Dnmt3l
ENSMUSG00000001151	3855	7345	-1.10105	TRUE	7549	8047	0.190925	TRUE	Pcnt
ENSMUSG00000039159	3185	6057	-1.09833	TRUE	5258	6883	-0.105432	TRUE	Ube2h
ENSMUSG00000021413	286	542	-1.09329	TRUE	1004	1523	-0.318066	TRUE	Prpf4b
ENSMUSG00000027547	13481	25495	-1.0903	TRUE	40463	57771	-0.230651	TRUE	Sall4
ENSMUSG00000014554	1996	3773	-1.08962	TRUE	6498	8227	-0.0572798	FALSE	Dguok
ENSMUSG00000032340	974	1840	-1.08873	TRUE	3289	3017	0.407625	TRUE	Neo1
ENSMUSG00000027546	643	1214	-1.08789	TRUE	2927	3335	0.0948269	FALSE	Atp9a
ENSMUSG00000031823	653	1232	-1.08686	TRUE	6927	7382	0.19131	TRUE	Zdhhc7
ENSMUSG00000038515	804	1514	-1.08411	TRUE	2447	2930	0.0232043	FALSE	Grtp1
ENSMUSG00000030718	1580	2973	-1.08301	TRUE	3903	4824	-0.0225556	FALSE	Ppme1
ENSMUSG00000062380	4209	7917	-1.08249	TRUE	8288	14494	-0.523269	TRUE	Tubb3
ENSMUSG00000032479	7602	14297	-1.08228	TRUE	14811	30957	-0.780506	TRUE	Mtap4
ENSMUSG00000028309	1456	2736	-1.08107	TRUE	1806	2639	-0.264103	TRUE	Rnf20
ENSMUSG00000035242	559	1050	-1.08048	TRUE	1071	1732	-0.41039	TRUE	Oaz1
ENSMUSG00000032252	6536	12270	-1.07967	TRUE	9024	16080	-0.550338	TRUE	Glce
ENSMUSG00000001436	540	1013	-1.07862	TRUE	3611	4185	0.0702617	FALSE	Slc19a1
ENSMUSG00000033767	529	989	-1.07372	TRUE	1551	3272	-0.793883	TRUE	D930015E06Rik
ENSMUSG00000030852	2281	4263	-1.07322	TRUE	8417	14004	-0.45137	TRUE	Tacc2
ENSMUSG00000029192	12947	24065	-1.06533	TRUE	31292	60178	-0.660351	TRUE	Tbc1d14
ENSMUSG00000032116	528	981	-1.06473	TRUE	825	1457	-0.537444	TRUE	Stt3a
ENSMUSG00000021338	975	1811	-1.06433	TRUE	2935	2671	0.419071	TRUE	Lrrc16a
ENSMUSG00000057193	2530	4698	-1.06392	TRUE	8641	14971	-0.50981	TRUE	Slc44a2
ENSMUSG00000026176	185	343	-1.0617	TRUE	1458	1547	0.197608	TRUE	Ctdsp1
ENSMUSG00000079003	958	1776	-1.06155	TRUE	1417	1492	0.208683	TRUE	Samd1
ENSMUSG00000057534	647	1199	-1.06101	TRUE	961	1111	0.0738404	FALSE	Gm15698
ENSMUSG00000050912	661	1224	-1.0599	TRUE	2283	2427	0.194848	TRUE	Tmem123
ENSMUSG00000022295	1036	1918	-1.05959	TRUE	2810	5081	-0.571451	TRUE	Atp6v1c1
ENSMUSG00000045822	3923	7262	-1.05942	TRUE	17809	21537	0.0088801	FALSE	Zswim3
ENSMUSG00000007670	2885	5338	-1.05874	TRUE	3542	4185	0.0424275	FALSE	Khsrp
ENSMUSG00000078247	347	641	-1.0564	TRUE	990	706	0.770851	TRUE	Airn
ENSMUSG00000037572	462	853	-1.05567	TRUE	962	986	0.24754	TRUE	Wdhd1
ENSMUSG00000002635	1243	2294	-1.05505	TRUE	4191	5033	0.0189668	FALSE	Pdcd2l
ENSMUSG00000024597	226	417	-1.05474	TRUE	854	1011	0.0396159	FALSE	Slc12a2
ENSMUSG00000031703	217	400	-1.05332	TRUE	684	769	0.114104	FALSE	Itfg1
ENSMUSG00000045414	5380	9895	-1.05011	TRUE	9655	8143	0.528807	TRUE	1190002N15Rik
ENSMUSG00000033184	230	422	-1.04662	TRUE	939	1047	0.126027	FALSE	Tmed7
ENSMUSG00000007613	321	588	-1.04426	TRUE	1098	1563	-0.226349	TRUE	Tgfbr1
ENSMUSG00000020108	4341	7940	-1.04213	TRUE	1903	3139	-0.438939	TRUE	Ddit4
ENSMUSG00000046589	249	455	-1.04074	TRUE	2355	2786	0.0406227	FALSE	Lrrc8e
ENSMUSG00000027794	276	504	-1.03977	TRUE	311	611	-0.691167	TRUE	Sohlh2
ENSMUSG00000006800	1023	1867	-1.03893	TRUE	967	1371	-0.22055	TRUE	Sulf2
ENSMUSG00000019087	442	805	-1.03596	TRUE	515	950	-0.600264	TRUE	Atp6ap1
ENSMUSG00000075600	273	496	-1.03245	TRUE	364	459	-0.0514648	FALSE	Zc3h3
ENSMUSG00000024335	2942	5337	-1.03025	TRUE	4314	4251	0.304315	TRUE	Brd2
ENSMUSG00000018677	2107	3822	-1.03015	TRUE	8907	11176	-0.0443015	FALSE	Slc25a39
ENSMUSG00000021025	1539	2789	-1.02877	TRUE	6977	5971	0.507725	TRUE	Nfkbia
ENSMUSG00000047766	200	362	-1.027	TRUE	877	631	0.758028	TRUE	Lrrc49
ENSMUSG00000005881	256	462	-1.02276	TRUE	1541	1741	0.107042	FALSE	Ergic3
ENSMUSG00000029166	414	747	-1.02249	TRUE	871	1086	-0.0351886	FALSE	Mapre3
ENSMUSG00000055917	183	330	-1.02164	TRUE	1271	1617	-0.0642648	FALSE	Zfp277
ENSMUSG00000032096	1277	2298	-1.01864	TRUE	3043	4606	-0.314929	TRUE	Arcn1
ENSMUSG00000057375	197	354	-1.01657	TRUE	1186	1093	0.400901	TRUE	Yipf1
ENSMUSG00000031021	1045	1877	-1.01594	TRUE	3058	3464	0.10324	FALSE	Tmem9b
ENSMUSG00000001150	2533	4537	-1.01191	TRUE	10294	19213	-0.617188	TRUE	Mcm3ap
ENSMUSG00000055024	519	929	-1.01096	TRUE	397	445	0.118425	FALSE	Ep300
ENSMUSG00000046694	656	1173	-1.00945	TRUE	2607	3160	0.00555691	FALSE	Fam46b
ENSMUSG00000027498	1057	1889	-1.00866	TRUE	2564	2736	0.189419	TRUE	Cstf1
ENSMUSG00000074134	8171	14600	-1.0084	TRUE	24350	25680	0.206367	TRUE	NA
ENSMUSG00000021111	1891	3371	-1.00504	TRUE	5340	7076	-0.123003	TRUE	Papola
ENSMUSG00000047963	5080	9051	-1.00426	TRUE	11463	14432	-0.0491957	FALSE	Stbd1
ENSMUSG00000030697	414	737	-1.00305	TRUE	4112	3098	0.691594	TRUE	Ppp4c
ENSMUSG00000086842	2037	3624	-1.00215	TRUE	17514	18736	0.185787	TRUE	Gm15681
ENSMUSG00000027654	240	426	-0.998834	TRUE	490	513	0.216914	FALSE	Fam83d
ENSMUSG00000037197	406	719	-0.995527	TRUE	407	402	0.300924	FALSE	Rbm17
ENSMUSG00000025204	645	1142	-0.995207	TRUE	3319	4061	-0.00799551	FALSE	Ndufb8
ENSMUSG00000068798	435	770	-0.994858	TRUE	581	512	0.465485	TRUE	Rap1a
ENSMUSG00000044496	226	400	-0.994692	TRUE	343	419	-0.00565078	FALSE	2510039O18Rik
ENSMUSG00000039630	1928	3404	-0.991141	TRUE	6003	7519	-0.0417662	FALSE	Hnrnpu
ENSMUSG00000000303	8827	15579	-0.990623	TRUE	11390	19455	-0.489282	TRUE	Cdh1
ENSMUSG00000006273	2055	3621	-0.988265	TRUE	8546	16170	-0.636908	TRUE	Atp6v1b2
ENSMUSG00000043488	205	361	-0.98739	TRUE	317	658	-0.770514	TRUE	Gm9783
ENSMUSG00000026374	697	1227	-0.98692	TRUE	2571	4322	-0.466279	TRUE	Tsn
ENSMUSG00000034928	385	676	-0.98318	TRUE	1122	1027	0.410727	TRUE	Rnf44
ENSMUSG00000031715	399	700	-0.981981	TRUE	1233	1176	0.351376	TRUE	Smarca5
ENSMUSG00000001376	914	1603	-0.981523	TRUE	1935	1820	0.371486	TRUE	Ccdc132
ENSMUSG00000002221	344	603	-0.980765	TRUE	2092	3006	-0.239871	TRUE	Paxip1
ENSMUSG00000025862	476	834	-0.980101	TRUE	420	652	-0.351392	TRUE	Stag2
ENSMUSG00000008140	394	689	-0.977323	TRUE	1674	3255	-0.676267	TRUE	2310044H10Rik
ENSMUSG00000000532	1285	2243	-0.974676	TRUE	5052	8262	-0.426546	TRUE	Acvr1b
ENSMUSG00000034903	946	1651	-0.974443	TRUE	1839	1983	0.174328	TRUE	Cobll1
ENSMUSG00000032898	1809	3148	-0.970258	TRUE	4966	5837	0.0499481	FALSE	Fbxo21
ENSMUSG00000027080	708	1232	-0.970196	TRUE	1910	2231	0.058973	FALSE	Med19
ENSMUSG00000043671	455	791	-0.968826	TRUE	1152	1286	0.124341	FALSE	Dpy19l3
ENSMUSG00000022404	998	1734	-0.968007	TRUE	3568	3026	0.520795	TRUE	Slc25a17
ENSMUSG00000005802	444	771	-0.967186	TRUE	1261	1546	-0.0108812	FALSE	Slc30a4
ENSMUSG00000033316	232	402	-0.964086	TRUE	1741	1669	0.344023	TRUE	Galnt9
ENSMUSG00000024976	295	510	-0.960797	TRUE	547	509	0.386966	TRUE	Shoc2
ENSMUSG00000030286	240	414	-0.957611	TRUE	1138	1528	-0.142053	FALSE	Tmem111
ENSMUSG00000032216	240	414	-0.957611	TRUE	699	1401	-0.720002	TRUE	Nedd4
ENSMUSG00000046985	1762	3038	-0.956923	TRUE	3999	4016	0.276971	TRUE	Tapt1
ENSMUSG00000039621	210	362	-0.956615	TRUE	1258	1650	-0.108243	FALSE	Prex1
ENSMUSG00000042605	246	424	-0.956421	TRUE	2867	3410	0.0328611	FALSE	Atxn2
ENSMUSG00000048232	463	798	-0.956392	TRUE	1162	1559	-0.14092	FALSE	Fbxo10
ENSMUSG00000052632	224	386	-0.956117	TRUE	990	1061	0.183167	FALSE	6530401G17Rik
ENSMUSG00000026843	270	465	-0.955286	TRUE	339	406	0.0228964	FALSE	Fubp3
ENSMUSG00000005566	7336	12627	-0.954461	TRUE	30230	37808	-0.0396197	TRUE	Trim28
ENSMUSG00000044791	1308	2251	-0.954219	TRUE	3316	5307	-0.395362	TRUE	Setd2
ENSMUSG00000000085	847	1457	-0.953582	TRUE	2430	4742	-0.681448	TRUE	Scmh1
ENSMUSG00000032336	5995	10306	-0.952668	TRUE	6984	8073	0.0740396	FALSE	Nptn
ENSMUSG00000022678	472	811	-0.95193	TRUE	1237	1294	0.218099	TRUE	Nde1
ENSMUSG00000029778	269	462	-0.951302	TRUE	321	533	-0.448471	TRUE	Adcyap1r1
ENSMUSG00000034023	193	331	-0.949245	TRUE	733	988	-0.147607	FALSE	Fancd2
ENSMUSG00000002871	2901	4969	-0.94742	TRUE	13720	15578	0.0998613	TRUE	Tpra1
ENSMUSG00000041765	3850	6592	-0.946873	TRUE	12950	13940	0.176812	TRUE	Ubac2
ENSMUSG00000073481	2747	4702	-0.946433	TRUE	7912	7751	0.312751	TRUE	Mosc2
ENSMUSG00000003166	1501	2569	-0.946298	TRUE	10065	7719	0.665952	TRUE	Dgcr2
ENSMUSG00000087408	1275	2181	-0.945508	TRUE	534	835	-0.361846	TRUE	Lass1
ENSMUSG00000034620	594	1016	-0.945381	TRUE	3247	3447	0.196857	TRUE	Tmem5
ENSMUSG00000024515	643	1098	-0.943003	TRUE	2630	2104	0.605019	TRUE	Smad4
ENSMUSG00000031447	1756	2998	-0.942723	TRUE	7119	8958	-0.0484112	FALSE	Lamp1
ENSMUSG00000014353	467	797	-0.942172	TRUE	1397	1351	0.331395	TRUE	Tmem87b
ENSMUSG00000032214	279	476	-0.941712	TRUE	1457	2386	-0.428502	TRUE	NA
ENSMUSG00000021870	738	1256	-0.938159	TRUE	2185	3024	-0.185734	TRUE	Slmap
ENSMUSG00000033632	816	1384	-0.933218	TRUE	2705	2633	0.322012	TRUE	AW554918
ENSMUSG00000027954	197	334	-0.932668	TRUE	1119	1055	0.368058	TRUE	Efna1
ENSMUSG00000025077	1969	3338	-0.932536	TRUE	8995	14839	-0.439108	TRUE	Dclre1a
ENSMUSG00000028293	869	1473	-0.932344	TRUE	2468	2685	0.161511	TRUE	Slc35a1
ENSMUSG00000048874	1658	2807	-0.9306	TRUE	3067	4044	-0.115864	TRUE	Phf3
ENSMUSG00000030512	452	765	-0.930152	TRUE	1527	1830	0.0219473	FALSE	Snrpa1
ENSMUSG00000035851	279	469	-0.920338	TRUE	1030	1162	0.109125	FALSE	Ythdc1
ENSMUSG00000017667	210	352	-0.916201	TRUE	1921	1775	0.397129	TRUE	Zfp334
ENSMUSG00000009563	474	794	-0.915267	TRUE	2174	3696	-0.482522	TRUE	Tor2a
ENSMUSG00000001157	3400	5688	-0.913402	TRUE	5665	6098	0.176831	TRUE	Gmcl1
ENSMUSG00000031532	7992	13328	-0.908847	TRUE	18847	24307	-0.0839461	TRUE	Tmem66
ENSMUSG00000030352	1543	2572	-0.908168	TRUE	9529	13717	-0.242477	TRUE	Tspan9
ENSMUSG00000026600	390	649	-0.905759	TRUE	353	379	0.180561	FALSE	Soat1
ENSMUSG00000020063	498	828	-0.9045	TRUE	1648	1456	0.461797	TRUE	Sirt1
ENSMUSG00000018476	2483	4127	-0.904024	TRUE	3632	6166	-0.48048	TRUE	Kdm6b
ENSMUSG00000070327	627	1042	-0.903833	TRUE	2101	2328	0.135076	FALSE	Rnf213
ENSMUSG00000049764	1196	1984	-0.90121	TRUE	3524	3857	0.152826	TRUE	Zfp280b
ENSMUSG00000015488	583	967	-0.901035	TRUE	1629	2892	-0.54499	TRUE	5930434B04Rik
ENSMUSG00000001228	1051	1741	-0.899169	TRUE	1165	1862	-0.393432	TRUE	Uhrf1
ENSMUSG00000017264	188	311	-0.897197	TRUE	1358	1952	-0.240379	TRUE	Exosc10
ENSMUSG00000032349	1948	3215	-0.89384	TRUE	2409	3817	-0.380914	TRUE	Elovl5
ENSMUSG00000006169	480	792	-0.893481	TRUE	1137	1796	-0.376464	TRUE	Clint1
ENSMUSG00000049106	1051	1732	-0.891691	TRUE	2400	2105	0.472305	TRUE	Dcaf5
ENSMUSG00000036061	1817	2993	-0.891049	TRUE	5500	8314	-0.31302	TRUE	Smug1
ENSMUSG00000053528	293	482	-0.889148	TRUE	1777	1298	0.736244	TRUE	A530021J07Rik
ENSMUSG00000036186	961	1578	-0.886504	TRUE	5717	5989	0.216034	TRUE	Fam69b
ENSMUSG00000051768	376	617	-0.885553	TRUE	2465	1805	0.73268	TRUE	Xrcc1
ENSMUSG00000020770	1440	2361	-0.884344	TRUE	4845	8350	-0.502189	TRUE	Unk
ENSMUSG00000050234	530	868	-0.882718	TRUE	4224	3218	0.675536	TRUE	Gja4
ENSMUSG00000017686	7772	12707	-0.880281	TRUE	12846	23132	-0.56548	TRUE	Rhot1
ENSMUSG00000027035	4293	7013	-0.879061	TRUE	7596	7979	0.212123	TRUE	Lass6
ENSMUSG00000042417	1664	2718	-0.878905	TRUE	5606	5292	0.36625	TRUE	Ccno
ENSMUSG00000066152	1949	3167	-0.871398	TRUE	1756	3302	-0.627956	TRUE	Slc31a2
ENSMUSG00000027198	258	419	-0.870594	TRUE	1565	1157	0.718865	TRUE	Ext2
ENSMUSG00000024970	1107	1797	-0.86995	TRUE	2719	2405	0.46013	TRUE	AI846148
ENSMUSG00000006456	1115	1808	-0.868366	TRUE	2467	3443	-0.197818	TRUE	Rbm14
ENSMUSG00000027883	419	679	-0.867476	TRUE	806	1366	-0.478015	TRUE	Gpsm2
ENSMUSG00000034573	244	395	-0.865987	TRUE	920	1147	-0.0350687	FALSE	Ptpn13
ENSMUSG00000034574	1552	2511	-0.865149	TRUE	6419	6101	0.356394	TRUE	Daam1
ENSMUSG00000028049	837	1353	-0.863877	TRUE	2228	3209	-0.243284	TRUE	Scamp3
ENSMUSG00000004460	569	919	-0.862651	TRUE	1240	2064	-0.452012	TRUE	Dnajb11
ENSMUSG00000040652	1210	1954	-0.862439	TRUE	849	1043	-0.0138118	FALSE	Oaz2-ps
ENSMUSG00000041491	579	935	-0.862418	TRUE	2308	2211	0.345035	TRUE	Cep78
ENSMUSG00000023330	275	444	-0.862143	TRUE	515	733	-0.22615	FALSE	Dtwd1
ENSMUSG00000002064	333	537	-0.860415	TRUE	1912	2243	0.0527438	FALSE	Sdf2
ENSMUSG00000037720	374	603	-0.860135	TRUE	1126	938	0.546638	TRUE	Tmem33
ENSMUSG00000024206	370	596	-0.858802	TRUE	1453	1302	0.441396	TRUE	Rfx2
ENSMUSG00000031821	336	541	-0.858182	TRUE	1535	1827	0.0318529	FALSE	Gins2
ENSMUSG00000028412	1352	2175	-0.856935	TRUE	3419	3813	0.125739	TRUE	Slc44a1
ENSMUSG00000041747	250	402	-0.856283	TRUE	1371	1107	0.591664	TRUE	Utp15
ENSMUSG00000001525	381	612	-0.854756	TRUE	694	1293	-0.614624	TRUE	Tubb5
ENSMUSG00000003810	762	1223	-0.853577	TRUE	2742	3459	-0.0520356	FALSE	Mast2
ENSMUSG00000038991	4529	7259	-0.851593	TRUE	19447	25422	-0.103439	TRUE	Txndc5
ENSMUSG00000055694	756	1211	-0.850756	TRUE	347	516	-0.289345	FALSE	Gdf1
ENSMUSG00000015305	223	357	-0.849895	TRUE	788	583	0.717791	TRUE	Sash1
ENSMUSG00000018923	771	1234	-0.849555	TRUE	2562	2752	0.179881	TRUE	Med11
ENSMUSG00000029632	3493	5586	-0.848364	TRUE	5758	7582	-0.11392	TRUE	Ndufa4
ENSMUSG00000035093	3039	4852	-0.845998	TRUE	7880	8340	0.201239	TRUE	Secisbp2l
ENSMUSG00000026430	1202	1919	-0.845933	TRUE	3999	5872	-0.271122	TRUE	Rassf5
ENSMUSG00000027312	342	546	-0.84592	TRUE	1003	1937	-0.666411	TRUE	Atrn
ENSMUSG00000026987	756	1206	-0.844787	TRUE	1296	1515	0.0578388	FALSE	Baz2b
ENSMUSG00000049076	793	1264	-0.843619	TRUE	2902	2752	0.359658	TRUE	Acap2
ENSMUSG00000025278	1253	1995	-0.842017	TRUE	5028	8122	-0.408759	TRUE	Flnb
ENSMUSG00000042541	273	434	-0.839809	TRUE	1301	1199	0.40088	TRUE	Shfm1
ENSMUSG00000001999	411	653	-0.83896	TRUE	924	1893	-0.751619	TRUE	Blvra
ENSMUSG00000037434	372	591	-0.838871	TRUE	1670	1393	0.544744	TRUE	Slc30a1
ENSMUSG00000026123	393	624	-0.838032	TRUE	1434	1597	0.127772	FALSE	Plekhb2
ENSMUSG00000018372	218	346	-0.837459	TRUE	588	830	-0.214204	FALSE	Ccdc45
ENSMUSG00000023886	2125	3372	-0.837157	TRUE	4651	8607	-0.604879	TRUE	Smoc2
ENSMUSG00000042306	1410	2235	-0.835595	TRUE	1033	1183	0.0874811	FALSE	S100a14
ENSMUSG00000021384	590	935	-0.835267	TRUE	3974	7418	-0.617348	TRUE	Susd3
ENSMUSG00000083899	387	613	-0.834569	TRUE	1450	2026	-0.19949	TRUE	Gm12346
ENSMUSG00000024413	1606	2536	-0.830098	TRUE	6065	9279	-0.330371	TRUE	Npc1
ENSMUSG00000047554	622	982	-0.829824	TRUE	604	606	0.278322	TRUE	Tmem41b
ENSMUSG00000021546	645	1018	-0.829382	TRUE	899	974	0.16749	FALSE	Hnrnpk
ENSMUSG00000060985	339	535	-0.829269	TRUE	694	1154	-0.450545	TRUE	Tdrd5
ENSMUSG00000024410	281	443	-0.827752	TRUE	2168	2721	-0.0446813	FALSE	3110002H16Rik
ENSMUSG00000037553	5423	8535	-0.825315	TRUE	15975	20574	-0.0819155	TRUE	Zdhhc18
ENSMUSG00000038943	9761	15342	-0.823401	TRUE	13626	11942	0.473409	TRUE	Prc1
ENSMUSG00000026154	1493	2346	-0.823004	TRUE	4700	3874	0.561928	TRUE	1110058L19Rik
ENSMUSG00000049940	1326	2083	-0.822597	TRUE	2588	3063	0.0399831	FALSE	Pgrmc2
ENSMUSG00000026289	2536	3982	-0.821954	TRUE	18188	24478	-0.145408	TRUE	Atg16l1
ENSMUSG00000019796	617	966	-0.817768	TRUE	2589	3763	-0.256397	TRUE	Lrp11
ENSMUSG00000021643	600	939	-0.817178	TRUE	327	482	-0.276652	FALSE	Serf1
ENSMUSG00000031822	343	536	-0.81504	TRUE	1372	1901	-0.187387	TRUE	Gse1
ENSMUSG00000037851	394	615	-0.813406	TRUE	859	1601	-0.615152	TRUE	Iars
ENSMUSG00000020723	316	493	-0.812678	TRUE	1742	1494	0.504655	TRUE	Cacng4
ENSMUSG00000033467	273	425	-0.809577	TRUE	649	617	0.356039	TRUE	Crlf2
ENSMUSG00000004885	1319	2052	-0.808601	TRUE	3452	4331	-0.0441768	FALSE	Crabp2
ENSMUSG00000032560	679	1056	-0.808141	TRUE	3532	2841	0.597177	TRUE	Dnajc13
ENSMUSG00000028708	1472	2289	-0.807955	TRUE	6744	6114	0.424579	TRUE	Mknk1
ENSMUSG00000039883	5276	8200	-0.807194	TRUE	13357	21991	-0.436226	TRUE	Lrrc17
ENSMUSG00000009545	749	1164	-0.807069	TRUE	4546	4404	0.328874	TRUE	Kcnq1
ENSMUSG00000022742	310	481	-0.804784	TRUE	790	1150	-0.258618	TRUE	Cpox
ENSMUSG00000061288	1412	2190	-0.804206	TRUE	2469	2499	0.265667	TRUE	Taok3
ENSMUSG00000032320	876	1358	-0.803496	TRUE	4335	5320	-0.0123034	FALSE	Rcn2
ENSMUSG00000039953	400	620	-0.803283	TRUE	2461	3533	-0.238558	TRUE	Clstn1
ENSMUSG00000034708	5146	7967	-0.8016	TRUE	13103	18844	-0.241117	TRUE	Grn
ENSMUSG00000025940	274	424	-0.800903	TRUE	929	1226	-0.117118	FALSE	Tmem70
ENSMUSG00000040407	588	22	4.56923	TRUE	75	142	-0.637838	FALSE	Akap9
ENSMUSG00000038379	1834	73	4.47994	TRUE	316	346	0.152243	FALSE	Ttk
ENSMUSG00000037020	346	14	4.45626	TRUE	92	165	-0.559669	FALSE	Wdr62
ENSMUSG00000024474	637	28	4.33678	TRUE	148	184	-0.0310177	FALSE	Ik
ENSMUSG00000040599	1451	70	4.20253	TRUE	497	393	0.621807	TRUE	Mis12
ENSMUSG00000026162	900	45	4.15091	TRUE	520	416	0.605019	TRUE	Nhej1
ENSMUSG00000022887	352	18	4.11849	TRUE	78	109	-0.199691	FALSE	Masp1
ENSMUSG00000053436	291	15	4.10697	TRUE	367	303	0.559553	TRUE	Mapk14
ENSMUSG00000070034	950	50	4.07691	TRUE	325	269	0.555924	TRUE	Sp110
ENSMUSG00000029726	1869	102	4.02461	TRUE	891	657	0.722623	TRUE	Mepce
ENSMUSG00000026174	161	11	3.70047	TRUE	587	585	0.288015	TRUE	Rqcd1
ENSMUSG00000028082	1990	146	3.59771	TRUE	226	214	0.361803	FALSE	Sh3d19
ENSMUSG00000022516	472	36	3.5417	TRUE	189	158	0.541553	TRUE	Nudt16l1
ENSMUSG00000006764	140	11	3.49884	TRUE	61	70	0.0845452	FALSE	Tph2
ENSMUSG00000041775	495	39	3.49487	TRUE	32	39	-0.00231133	FALSE	Mapk1ip1
ENSMUSG00000007021	302	25	3.42353	TRUE	344	678	-0.695786	TRUE	Syngr3
ENSMUSG00000078317	678	58	3.37615	TRUE	108	185	-0.493403	FALSE	F8a
ENSMUSG00000001305	275	24	3.34731	TRUE	116	220	-0.640288	TRUE	Rrp15
ENSMUSG00000052337	237	21	3.32541	TRUE	101	76	0.693375	FALSE	Immt
ENSMUSG00000055067	146	13	3.31837	TRUE	336	289	0.500483	TRUE	Smyd3
ENSMUSG00000028042	175	16	3.2802	TRUE	20	33	-0.439375	FALSE	Zbtb7b
ENSMUSG00000006191	382	35	3.27713	TRUE	106	143	-0.14886	FALSE	Cdkal1
ENSMUSG00000027641	420	39	3.25783	TRUE	187	287	-0.334922	FALSE	Rbl1
ENSMUSG00000043913	128	12	3.24402	TRUE	20	16	0.605019	FALSE	Ccdc60
ENSMUSG00000022488	159	15	3.23498	TRUE	46	58	-0.0513281	FALSE	Nckap1l
ENSMUSG00000026546	413	39	3.23358	TRUE	303	237	0.637522	TRUE	Ccdc19
ENSMUSG00000028201	2732	258	3.2335	TRUE	835	1064	-0.0665592	FALSE	Lhx8
ENSMUSG00000036231	254	24	3.23271	TRUE	254	400	-0.372081	FALSE	Agr3
ENSMUSG00000018341	527	50	3.22679	TRUE	110	226	-0.755728	TRUE	Il12rb2
ENSMUSG00000063439	137	13	3.22658	TRUE	380	293	0.65819	TRUE	B9d2
ENSMUSG00000033653	143	14	3.1815	TRUE	179	212	0.0389862	FALSE	Vps8
ENSMUSG00000022151	899	89	3.16543	TRUE	168	129	0.664181	TRUE	Ttc33
ENSMUSG00000034602	816	81	3.16156	TRUE	561	406	0.749612	TRUE	Mon2
ENSMUSG00000064065	3171	316	3.15593	TRUE	658	763	0.0694954	FALSE	Ipcef1
ENSMUSG00000026577	117	12	3.11439	TRUE	39	65	-0.453875	FALSE	Blzf1
ENSMUSG00000031753	798	82	3.11168	TRUE	304	556	-0.587923	TRUE	Cog4
ENSMUSG00000007987	133	14	3.07691	TRUE	95	187	-0.693948	TRUE	Rabl5
ENSMUSG00000018736	444	49	3.00869	TRUE	241	309	-0.0754828	FALSE	Ndel1
ENSMUSG00000003604	342	38	2.99891	TRUE	90	70	0.645661	FALSE	Aven
ENSMUSG00000020380	287	32	2.99389	TRUE	54	109	-0.730206	FALSE	Rad50
ENSMUSG00000050211	251	28	2.99317	TRUE	229	173	0.687666	TRUE	Pla2g4e
ENSMUSG00000039063	877	98	2.99071	TRUE	407	355	0.480301	TRUE	Echdc3
ENSMUSG00000028433	1019	114	2.98903	TRUE	515	530	0.241671	FALSE	Ubap2
ENSMUSG00000033634	456	52	2.96144	TRUE	239	181	0.684112	TRUE	Cml2
ENSMUSG00000083893	114	13	2.96144	TRUE	51	79	-0.348265	FALSE	Gm13347
ENSMUSG00000020170	245	28	2.95827	TRUE	21	43	-0.750856	FALSE	Frs2
ENSMUSG00000005150	131	15	2.95552	TRUE	130	156	0.0200565	FALSE	Wdr83
ENSMUSG00000062260	325	38	2.92535	TRUE	304	413	-0.15898	FALSE	AA415398
ENSMUSG00000036955	1020	120	2.91645	TRUE	487	359	0.723029	TRUE	2510003E04Rik
ENSMUSG00000037242	194	23	2.90534	TRUE	145	149	0.243831	FALSE	Clic4
ENSMUSG00000010044	273	33	2.87735	TRUE	267	208	0.643347	TRUE	Zmynd10
ENSMUSG00000074479	2080	253	2.86836	TRUE	1390	1015	0.736696	TRUE	Gm10704
ENSMUSG00000031461	254	31	2.86347	TRUE	190	169	0.452067	FALSE	Myom2
ENSMUSG00000021253	366	45	2.85283	TRUE	285	214	0.696442	TRUE	Tgfb3
ENSMUSG00000025145	97	12	2.84394	TRUE	31	25	0.593431	FALSE	Lrrc45
ENSMUSG00000027244	103	13	2.81505	TRUE	19	27	-0.223869	FALSE	Atg13
ENSMUSG00000085460	174	22	2.8125	TRUE	110	211	-0.656649	TRUE	4833422M21Rik
ENSMUSG00000032186	142	18	2.80881	TRUE	154	132	0.505483	FALSE	Tmod2
ENSMUSG00000020387	2048	260	2.80662	TRUE	995	917	0.400866	TRUE	Phf15
ENSMUSG00000024234	1091	139	2.80148	TRUE	1053	778	0.719754	TRUE	Mtpap
ENSMUSG00000058291	2193	280	2.79839	TRUE	1585	1454	0.407546	TRUE	Zfp68
ENSMUSG00000030878	12960	1656	2.79728	TRUE	6424	4531	0.786733	TRUE	Cdr2
ENSMUSG00000033565	1137	147	2.78033	TRUE	357	447	-0.0412599	FALSE	Rbfox2
ENSMUSG00000028937	130	17	2.76389	TRUE	26	51	-0.688895	FALSE	Acot7
ENSMUSG00000038467	150	20	2.73588	TRUE	53	41	0.653459	FALSE	Chmp4b
ENSMUSG00000025428	4504	602	2.73236	TRUE	2118	2252	0.194587	TRUE	Atp5a1
ENSMUSG00000024406	163	22	2.71828	TRUE	100	151	-0.311458	FALSE	Pou5f1
ENSMUSG00000046185	96	13	2.71351	TRUE	47	76	-0.410248	FALSE	Zfp84
ENSMUSG00000029772	278	38	2.7	TRUE	89	186	-0.780334	TRUE	Ahcyl2
ENSMUSG00000028933	471	66	2.66417	TRUE	583	488	0.539706	TRUE	Xrcc2
ENSMUSG00000024227	214	30	2.66356	TRUE	705	1178	-0.457553	TRUE	2610034M16Rik
ENSMUSG00000039579	120	17	2.64841	TRUE	38	58	-0.326963	FALSE	Grin3a
ENSMUSG00000020935	1924	273	2.64612	TRUE	501	531	0.19919	FALSE	Dcakd
ENSMUSG00000027189	3624	515	2.64392	TRUE	1600	1821	0.0964319	FALSE	Trim44
ENSMUSG00000062210	342	49	2.63213	TRUE	153	112	0.733124	TRUE	Tnfaip8
ENSMUSG00000021194	258	37	2.63076	TRUE	152	107	0.789551	TRUE	Chga
ENSMUSG00000040033	334	48	2.62773	TRUE	87	168	-0.666283	TRUE	Stat2
ENSMUSG00000030534	881	127	2.6233	TRUE	454	461	0.261016	FALSE	Vps33b
ENSMUSG00000034932	145	21	2.61658	TRUE	86	80	0.387428	FALSE	Mrpl54
ENSMUSG00000024081	246	36	2.60157	TRUE	38	77	-0.735768	FALSE	Cebpz
ENSMUSG00000044221	834	123	2.59037	TRUE	629	456	0.747117	TRUE	Grsf1
ENSMUSG00000066031	23481	3474	2.58581	TRUE	16195	18364	0.101759	TRUE	Gm13023
ENSMUSG00000049550	392	58	2.58571	TRUE	170	156	0.40708	FALSE	Clip1
ENSMUSG00000048120	317	47	2.58274	TRUE	160	132	0.560625	TRUE	Entpd1
ENSMUSG00000021552	350	52	2.57976	TRUE	236	169	0.764855	TRUE	Gkap1
ENSMUSG00000038015	301	45	2.57075	TRUE	234	325	-0.19084	FALSE	Prm2
ENSMUSG00000034867	119	18	2.55388	TRUE	43	79	-0.594425	FALSE	Ankrd27
ENSMUSG00000020513	99	15	2.55145	TRUE	65	50	0.661603	FALSE	Tubd1
ENSMUSG00000037257	105	16	2.54323	TRUE	58	64	0.141072	FALSE	Aagab
ENSMUSG00000019866	477	74	2.51738	TRUE	119	126	0.200629	FALSE	Aim1
ENSMUSG00000088789	116	18	2.51704	TRUE	18	16	0.453016	FALSE	Scarna13
ENSMUSG00000015961	2032	318	2.50479	TRUE	1067	802	0.694977	TRUE	Adss
ENSMUSG00000029635	1833	287	2.50407	TRUE	1393	987	0.780164	TRUE	Cdk8
ENSMUSG00000033389	153	24	2.50141	TRUE	104	144	-0.186394	FALSE	Arhgap44
ENSMUSG00000042453	89	14	2.49736	TRUE	153	301	-0.693141	TRUE	Reln
ENSMUSG00000073497	139	22	2.48849	TRUE	170	131	0.659059	TRUE	AA792892
ENSMUSG00000033972	555	88	2.4859	TRUE	76	82	0.173466	FALSE	Zfp944
ENSMUSG00000031400	2487	397	2.47618	TRUE	1966	1553	0.623296	TRUE	G6pdx
ENSMUSG00000006763	81	13	2.4684	TRUE	118	100	0.521878	FALSE	Saal1
ENSMUSG00000027331	7262	1167	2.46655	TRUE	7196	7341	0.254309	TRUE	D2Ertd750e
ENSMUSG00000021952	205	33	2.46407	TRUE	305	343	0.113692	FALSE	Xpo4
ENSMUSG00000072907	590	95	2.4637	TRUE	423	382	0.430176	TRUE	Gm10436
ENSMUSG00000055239	10804	1774	2.43547	TRUE	6992	7156	0.249643	TRUE	Kcmf1
ENSMUSG00000020740	2600	428	2.43181	TRUE	3701	2975	0.598116	TRUE	Gga3
ENSMUSG00000049148	182	30	2.42989	TRUE	238	186	0.63875	TRUE	Plcxd3
ENSMUSG00000040482	157	26	2.42317	TRUE	147	158	0.178982	FALSE	Dom3z
ENSMUSG00000045948	143	24	2.40389	TRUE	142	104	0.732398	TRUE	Mrps12
ENSMUSG00000060216	231	39	2.39533	TRUE	175	149	0.515133	FALSE	Arrb2
ENSMUSG00000024044	152	26	2.37647	TRUE	209	253	0.00745645	FALSE	Epb4.1l3
ENSMUSG00000034709	175	30	2.37331	TRUE	165	160	0.327485	FALSE	Klraq1
ENSMUSG00000031516	255	44	2.36391	TRUE	121	215	-0.546239	TRUE	Dctn6
ENSMUSG00000030400	86	15	2.34836	TRUE	41	41	0.283091	FALSE	Ercc2
ENSMUSG00000003437	149	26	2.34771	TRUE	113	87	0.660326	FALSE	Paf1
ENSMUSG00000033335	664	116	2.34604	TRUE	999	814	0.578547	TRUE	Dnm2
ENSMUSG00000041236	166	29	2.34604	TRUE	163	253	-0.351175	FALSE	Vps41
ENSMUSG00000042439	1224	215	2.33818	TRUE	650	594	0.413068	TRUE	Zfp532
ENSMUSG00000046269	307	54	2.33619	TRUE	40	31	0.650823	FALSE	Usp27x
ENSMUSG00000033739	288	51	2.32648	TRUE	122	128	0.213828	FALSE	Fkbpl
ENSMUSG00000053898	152	27	2.32202	TRUE	152	239	-0.369848	FALSE	Ech1
ENSMUSG00000039148	647	115	2.32112	TRUE	513	411	0.602911	TRUE	Sart1
ENSMUSG00000035765	180	32	2.32084	TRUE	153	194	-0.0594341	FALSE	Dym
ENSMUSG00000070425	229	41	2.31064	TRUE	299	219	0.732306	TRUE	Trpc2
ENSMUSG00000043241	1668	302	2.29448	TRUE	1047	1022	0.317957	TRUE	Upf2
ENSMUSG00000037216	331	60	2.29278	TRUE	152	214	-0.210449	FALSE	Lipt1
ENSMUSG00000046556	170	31	2.28418	TRUE	37	64	-0.507456	FALSE	Zfp319
ENSMUSG00000087246	174	32	2.27193	TRUE	54	112	-0.769377	TRUE	Gm13346
ENSMUSG00000034858	228	42	2.26956	TRUE	394	280	0.77586	TRUE	BC031353
ENSMUSG00000027519	1628	301	2.26425	TRUE	682	665	0.319508	TRUE	Rab22a
ENSMUSG00000003033	1330	247	2.25783	TRUE	1919	2018	0.210519	TRUE	Ap1m1
ENSMUSG00000020114	7078	1322	2.2496	TRUE	3457	3177	0.404946	TRUE	Cand1
ENSMUSG00000034224	203	38	2.24639	TRUE	136	139	0.251613	FALSE	Slc38a8
ENSMUSG00000030774	1542	290	2.23966	TRUE	1427	1694	0.0356423	FALSE	Pak1
ENSMUSG00000028851	69	13	2.23707	TRUE	46	38	0.558725	FALSE	Nudc
ENSMUSG00000031214	174	33	2.22753	TRUE	167	184	0.143233	FALSE	Ophn1
ENSMUSG00000029736	1489	283	2.22445	TRUE	680	859	-0.0540325	FALSE	Nobox
ENSMUSG00000029869	89	17	2.21726	TRUE	209	344	-0.435815	TRUE	Ephb6
ENSMUSG00000020381	523	100	2.2158	TRUE	500	350	0.797664	TRUE	3010026O09Rik
ENSMUSG00000004789	420	81	2.20338	TRUE	207	319	-0.340835	FALSE	Dlst
ENSMUSG00000028698	1446	279	2.20272	TRUE	448	393	0.47206	TRUE	Pik3r3
ENSMUSG00000024958	114	22	2.20244	TRUE	99	113	0.0922685	FALSE	Gpr137
ENSMUSG00000026087	57	11	2.20244	TRUE	97	88	0.423572	FALSE	Mrpl30
ENSMUSG00000038042	652	126	2.20043	TRUE	305	325	0.19146	FALSE	Ptpdc1
ENSMUSG00000035640	574	111	2.19948	TRUE	199	149	0.700547	TRUE	Dos
ENSMUSG00000054457	294	57	2.19577	TRUE	168	123	0.732894	TRUE	9430021M05Rik
ENSMUSG00000021929	5823	1131	2.19315	TRUE	3596	2827	0.630212	TRUE	Kpna3
ENSMUSG00000035297	617	120	2.19122	TRUE	508	686	-0.150289	FALSE	Cops4
ENSMUSG00000038429	123	24	2.18654	TRUE	107	92	0.500996	FALSE	Usp5
ENSMUSG00000022347	617	121	2.17925	TRUE	273	321	0.0494185	FALSE	A1bg
ENSMUSG00000045036	1580	313	2.16467	TRUE	1359	1095	0.594705	TRUE	Tmem232
ENSMUSG00000085953	1740	345	2.1634	TRUE	697	752	0.173517	FALSE	Gm15496
ENSMUSG00000027306	3002	596	2.16152	TRUE	1636	1801	0.144465	FALSE	Nusap1
ENSMUSG00000022051	716	143	2.15293	TRUE	170	298	-0.526687	TRUE	Bnip3l
ENSMUSG00000037096	60	12	2.15091	TRUE	574	707	-0.0175686	FALSE	Gm9762
ENSMUSG00000067215	90	18	2.15091	TRUE	208	228	0.150641	FALSE	Usp51
ENSMUSG00000052331	7304	1462	2.14973	TRUE	9681	15666	-0.411318	TRUE	Ankrd44
ENSMUSG00000054452	1013	204	2.14098	TRUE	324	248	0.668745	TRUE	Aes
ENSMUSG00000036661	539	109	2.13494	TRUE	406	300	0.719608	TRUE	Dennd3
ENSMUSG00000046262	18950	3842	2.13125	TRUE	10136	8280	0.574877	TRUE	C87977
ENSMUSG00000021196	434	88	2.1311	TRUE	123	256	-0.774395	TRUE	Pfkp
ENSMUSG00000047866	784	159	2.13081	TRUE	886	740	0.542872	TRUE	Lonp2
ENSMUSG00000005625	4038	819	2.13069	TRUE	2406	2403	0.284891	TRUE	Psmd4
ENSMUSG00000040524	54	11	2.12444	TRUE	41	63	-0.336637	FALSE	Zfp609
ENSMUSG00000045896	3804	775	2.12423	TRUE	2619	2507	0.346145	TRUE	Paip2b
ENSMUSG00000050830	259	53	2.11787	TRUE	412	320	0.647663	TRUE	Vwc2
ENSMUSG00000041079	171	35	2.11755	TRUE	205	192	0.377608	FALSE	Rwdd2b
ENSMUSG00000054387	962	198	2.10952	TRUE	646	1317	-0.744558	TRUE	Mdm4
ENSMUSG00000025089	155	32	2.10511	TRUE	86	155	-0.566769	FALSE	Gfra1
ENSMUSG00000027330	2734	566	2.10112	TRUE	1661	1929	0.0672898	FALSE	Cdc25b
ENSMUSG00000046314	634	132	2.09293	TRUE	170	202	0.0342703	FALSE	Stxbp6
ENSMUSG00000027011	2318	483	2.09177	TRUE	1889	2277	0.0135793	FALSE	Ube2e3
ENSMUSG00000086985	613	128	2.08873	TRUE	320	519	-0.414572	TRUE	Gm16973
ENSMUSG00000041757	67	14	2.08772	TRUE	72	88	-0.00641573	FALSE	Plekha6
ENSMUSG00000024927	3520	736	2.08678	TRUE	5905	4953	0.536725	TRUE	Rela
ENSMUSG00000085723	612	128	2.08637	TRUE	551	489	0.455309	TRUE	Gm15915
ENSMUSG00000022706	1181	248	2.08058	TRUE	1361	956	0.792675	TRUE	Mrpl40
ENSMUSG00000026179	327	69	2.07361	TRUE	562	420	0.703272	TRUE	Pnkd
ENSMUSG00000020818	52	11	2.06999	TRUE	141	154	0.155856	FALSE	Mfsd11
ENSMUSG00000052609	189	40	2.0693	TRUE	37	27	0.737657	FALSE	Plekhg3
ENSMUSG00000038416	684	145	2.06693	TRUE	345	507	-0.272298	FALSE	Cdc16
ENSMUSG00000030268	882	187	2.06673	TRUE	656	623	0.357555	TRUE	Bcat1
ENSMUSG00000051154	2299	489	2.06208	TRUE	2878	2217	0.659549	TRUE	Commd3
ENSMUSG00000032407	747	159	2.06107	TRUE	407	318	0.639093	TRUE	2610101N10Rik
ENSMUSG00000033272	966	206	2.05836	TRUE	1514	1208	0.608836	TRUE	Slc35a4
ENSMUSG00000063971	407	87	2.05493	TRUE	369	320	0.48864	TRUE	1700011A15Rik
ENSMUSG00000032540	823	176	2.0543	TRUE	436	382	0.473846	TRUE	Abhd5
ENSMUSG00000031093	168	36	2.05138	TRUE	64	102	-0.389334	FALSE	Dock11
ENSMUSG00000020775	297	64	2.0433	TRUE	175	131	0.700879	TRUE	Mrpl38
ENSMUSG00000055760	51	11	2.04198	TRUE	62	68	0.149824	FALSE	Gemin6
ENSMUSG00000004937	482	104	2.04143	TRUE	344	315	0.410148	TRUE	Sgta
ENSMUSG00000022841	190	41	2.04129	TRUE	214	222	0.230142	FALSE	Ap2m1
ENSMUSG00000030801	111	24	2.03844	TRUE	171	207	0.00745645	FALSE	Myst1
ENSMUSG00000059218	1725	374	2.03447	TRUE	1038	1757	-0.476217	TRUE	Gm13084
ENSMUSG00000040586	359	78	2.03142	TRUE	241	253	0.212987	FALSE	Ofd1
ENSMUSG00000046861	892	194	2.02997	TRUE	1177	1077	0.411187	TRUE	Hectd3
ENSMUSG00000026000	1758	385	2.01999	TRUE	2119	1528	0.75483	TRUE	Lancl1
ENSMUSG00000003526	95	21	2.00652	TRUE	44	82	-0.615029	FALSE	Prodh
ENSMUSG00000030270	1178	261	2.0032	TRUE	853	851	0.286477	TRUE	Cpne9
ENSMUSG00000035476	518	115	2.0003	TRUE	332	490	-0.278508	FALSE	Tab3
ENSMUSG00000028669	3740	833	1.99563	TRUE	3067	2487	0.585513	TRUE	1110049F12Rik
ENSMUSG00000042406	4553	1016	1.9929	TRUE	1224	956	0.639612	TRUE	Atf4
ENSMUSG00000022789	2485	556	1.98907	TRUE	1385	1569	0.103132	FALSE	Dnm1l
ENSMUSG00000018565	1512	339	1.98609	TRUE	1560	1333	0.50996	TRUE	Rai12
ENSMUSG00000047084	2688	603	1.98529	TRUE	1930	1383	0.763891	TRUE	Ngrn
ENSMUSG00000020454	9543	2156	1.97507	TRUE	9883	11685	0.0414541	FALSE	Eif4enif1
ENSMUSG00000020496	7633	1725	1.97464	TRUE	5988	4913	0.568561	TRUE	Rnf187
ENSMUSG00000070732	782	182	1.93222	TRUE	338	473	-0.201726	FALSE	Rbm44
ENSMUSG00000035367	1803	420	1.93092	TRUE	1032	1155	0.120641	FALSE	Rmi1
ENSMUSG00000034235	880	208	1.9099	TRUE	826	596	0.75392	TRUE	Usp54
ENSMUSG00000028261	1882	445	1.90937	TRUE	678	877	-0.0882007	FALSE	Ndufaf4
ENSMUSG00000000339	704	167	1.90471	TRUE	783	564	0.756408	TRUE	Rtcd1
ENSMUSG00000040268	928	222	1.89255	TRUE	557	824	-0.281876	TRUE	Plekha1
ENSMUSG00000027091	2883	711	1.84863	TRUE	2259	2066	0.411935	TRUE	Zc3h15
ENSMUSG00000026924	1460	362	1.84089	TRUE	2217	1639	0.718884	TRUE	Sec16a
ENSMUSG00000020288	940	235	1.82898	TRUE	798	941	0.0452849	FALSE	Ahsa2
ENSMUSG00000027472	855	214	1.8273	TRUE	1395	1095	0.632425	TRUE	Pdrg1
ENSMUSG00000071662	3207	807	1.81957	TRUE	2171	1738	0.604023	TRUE	Polr2g
ENSMUSG00000033917	927	234	1.81505	TRUE	1539	1798	0.0586911	FALSE	Gde1
ENSMUSG00000024998	703	179	1.80255	TRUE	979	747	0.673292	TRUE	Plce1
ENSMUSG00000074895	4018	1026	1.79843	TRUE	2032	1491	0.729711	TRUE	Eif4e1b
ENSMUSG00000031985	970	248	1.79663	TRUE	437	820	-0.6249	TRUE	Gnpat
ENSMUSG00000071216	1849	473	1.79582	TRUE	601	602	0.280692	TRUE	Oog1
ENSMUSG00000029608	2376	608	1.79538	TRUE	1549	2429	-0.365934	TRUE	Rph3a
ENSMUSG00000041577	657	171	1.77088	TRUE	918	845	0.402634	TRUE	Prelp
ENSMUSG00000032604	1108	290	1.76282	TRUE	1237	1402	0.10245	FALSE	Qars
ENSMUSG00000015837	802	210	1.7622	TRUE	536	480	0.442289	TRUE	Sqstm1
ENSMUSG00000027506	5235	1372	1.76089	TRUE	2992	3179	0.195628	TRUE	Tpd52
ENSMUSG00000027636	1502	397	1.74866	TRUE	2633	1964	0.706003	TRUE	Sla2
ENSMUSG00000024855	2017	536	1.74089	TRUE	2155	2296	0.191656	TRUE	Pacs1
ENSMUSG00000043923	693	186	1.72654	TRUE	1763	1686	0.347519	TRUE	Ccdc84
ENSMUSG00000007659	4186	1125	1.72463	TRUE	2483	1960	0.624321	TRUE	Bcl2l1
ENSMUSG00000025228	5783	1562	1.71741	TRUE	7571	7776	0.244547	TRUE	Actr1a
ENSMUSG00000033022	6253	1689	1.71736	TRUE	3348	3189	0.353286	TRUE	Cdo1
ENSMUSG00000039599	933	253	1.71172	TRUE	2042	1451	0.776026	TRUE	Fam149b
ENSMUSG00000035064	1582	432	1.70163	TRUE	2042	3146	-0.340445	TRUE	Eef2k
ENSMUSG00000045210	909	250	1.69134	TRUE	442	747	-0.473971	TRUE	Vcpip1
ENSMUSG00000008036	1464	406	1.67935	TRUE	2485	1854	0.705695	TRUE	Ap2s1
ENSMUSG00000063894	1012	281	1.67755	TRUE	828	1036	-0.0402304	FALSE	Zfp192
ENSMUSG00000078521	2169	606	1.66863	TRUE	871	713	0.571862	TRUE	2610002D18Rik
ENSMUSG00000037347	590	165	1.66723	TRUE	365	394	0.172792	FALSE	Chst7
ENSMUSG00000025777	7686	2150	1.66688	TRUE	6711	5001	0.707402	TRUE	Gdap1
ENSMUSG00000027637	1662	465	1.6666	TRUE	3117	2277	0.736115	TRUE	1110008F13Rik
ENSMUSG00000034341	613	172	1.66246	TRUE	751	645	0.502605	TRUE	Wbp2
ENSMUSG00000019832	647	182	1.65881	TRUE	471	454	0.336126	TRUE	Rab32
ENSMUSG00000057342	656	185	1.65516	TRUE	363	627	-0.505405	TRUE	Sphk2
ENSMUSG00000066030	1228	350	1.63987	TRUE	877	862	0.30798	TRUE	Oog2
ENSMUSG00000030929	1083	309	1.63834	TRUE	613	555	0.42649	TRUE	Eri2
ENSMUSG00000015880	842	241	1.63377	TRUE	658	538	0.573572	TRUE	Ncapg
ENSMUSG00000041570	2267	650	1.63126	TRUE	1444	1405	0.322592	TRUE	Camsap1l1
ENSMUSG00000032477	606	174	1.62922	TRUE	652	750	0.0810723	FALSE	Cdc25a
ENSMUSG00000024287	797	230	1.62193	TRUE	349	421	0.0124977	FALSE	Thoc1
ENSMUSG00000047710	3968	1147	1.61953	TRUE	4110	3302	0.598889	TRUE	Zfp828
ENSMUSG00000051116	1924	558	1.61476	TRUE	1878	1589	0.524169	TRUE	Gm8121
ENSMUSG00000006676	3093	898	1.6132	TRUE	5376	4927	0.408915	TRUE	Usp19
ENSMUSG00000047799	3040	884	1.61094	TRUE	3793	4762	-0.0451374	FALSE	Oog4
ENSMUSG00000002129	1690	492	1.60928	TRUE	2233	3050	-0.166735	TRUE	Sf3a1
ENSMUSG00000062275	68196	19885	1.60699	TRUE	35101	45472	-0.0903754	TRUE	Fbxw24
ENSMUSG00000029815	3815	1116	1.60233	TRUE	4327	4588	0.198593	TRUE	2410003K15Rik
ENSMUSG00000033352	1081	317	1.5988	TRUE	742	655	0.463015	TRUE	Map2k4
ENSMUSG00000045693	2046	603	1.59156	TRUE	2253	1746	0.650885	TRUE	Nlrp4e
ENSMUSG00000028843	702	207	1.59083	TRUE	993	916	0.399537	TRUE	Sh3bgrl3
ENSMUSG00000085079	182006	53761	1.58834	TRUE	73661	142636	-0.670274	TRUE	Khdc1b
ENSMUSG00000026659	3767	1114	1.58665	TRUE	2722	2113	0.648465	TRUE	Dusp12
ENSMUSG00000021483	1243	369	1.58112	TRUE	1992	1633	0.569784	TRUE	Cdk20
ENSMUSG00000015202	548	165	1.56069	TRUE	290	443	-0.328163	FALSE	Cnksr3
ENSMUSG00000032582	659	199	1.55649	TRUE	422	356	0.528457	TRUE	Rbm6
ENSMUSG00000056962	2095	634	1.55338	TRUE	2666	2072	0.646744	TRUE	Jmjd6
ENSMUSG00000073520	1042	316	1.55034	TRUE	669	687	0.244787	FALSE	NA
ENSMUSG00000041096	751	228	1.54876	TRUE	373	391	0.215098	FALSE	Tspyl2
ENSMUSG00000032415	746	227	1.54547	TRUE	593	696	0.0520357	FALSE	Ube2cbp
ENSMUSG00000028617	4783	1460	1.54093	TRUE	1832	2388	-0.0992924	FALSE	Lrrc42
ENSMUSG00000019428	952	291	1.53893	TRUE	973	1011	0.22782	TRUE	Fkbp8
ENSMUSG00000018974	1882	577	1.53461	TRUE	2302	1627	0.783764	TRUE	Sart3
ENSMUSG00000043733	991	304	1.5338	TRUE	1041	1277	-0.0116976	FALSE	Ptpn11
ENSMUSG00000006390	633	196	1.52034	TRUE	329	491	-0.294545	FALSE	Elovl1
ENSMUSG00000017764	708	220	1.51523	TRUE	805	890	0.138274	FALSE	Zswim1
ENSMUSG00000058704	1726	537	1.51342	TRUE	1746	1227	0.792009	TRUE	Memo1
ENSMUSG00000029030	4547	1418	1.51004	TRUE	5421	5575	0.242678	TRUE	Tprgl
ENSMUSG00000074060	6968	2174	1.50938	TRUE	5645	5797	0.244758	TRUE	Fbxw15
ENSMUSG00000031696	2370	744	1.5005	TRUE	2375	3301	-0.191885	TRUE	Vps35
ENSMUSG00000030309	1241	390	1.49894	TRUE	1490	1497	0.276329	TRUE	Caprin2
ENSMUSG00000037204	1105	351	1.48349	TRUE	724	644	0.45202	TRUE	9430023L20Rik
ENSMUSG00000029062	798	255	1.47488	TRUE	541	1037	-0.655625	TRUE	Cdk11b
ENSMUSG00000022973	1479	475	1.46761	TRUE	1820	2381	-0.104538	FALSE	Synj1
ENSMUSG00000029148	1343	433	1.46201	TRUE	1540	1204	0.638186	TRUE	Nrbp1
ENSMUSG00000006906	713	230	1.46125	TRUE	322	550	-0.48928	TRUE	Stambp
ENSMUSG00000050592	1043	337	1.4589	TRUE	2118	2708	-0.0714343	FALSE	Fam78a
ENSMUSG00000030216	1896	614	1.45563	TRUE	1953	1614	0.558142	TRUE	Wbp11
ENSMUSG00000034557	575	188	1.44181	TRUE	388	567	-0.264201	FALSE	Zfyve9
ENSMUSG00000064370	157138	51770	1.43083	TRUE	51822	47348	0.413352	TRUE	mt-Cytb
ENSMUSG00000028392	767	253	1.42907	TRUE	1118	881	0.626797	TRUE	Bspry
ENSMUSG00000063200	1752	579	1.42635	TRUE	1330	1052	0.621382	TRUE	Nol7
ENSMUSG00000022505	1307	432	1.42614	TRUE	2181	2180	0.283753	TRUE	Emp2
ENSMUSG00000070002	2304	769	1.41207	TRUE	1196	1571	-0.110375	FALSE	Ell
ENSMUSG00000027206	837	281	1.40364	TRUE	1141	900	0.625393	TRUE	Cops2
ENSMUSG00000037910	1731	584	1.39655	TRUE	2053	1703	0.552746	TRUE	1700018B24Rik
ENSMUSG00000047388	989	334	1.39511	TRUE	1202	1352	0.113433	FALSE	Atmin
ENSMUSG00000074582	845	287	1.38689	TRUE	2195	1537	0.797195	TRUE	Arfgef2
ENSMUSG00000025133	606	206	1.38566	TRUE	1240	1276	0.241803	TRUE	Ints4
ENSMUSG00000029472	1553	528	1.38543	TRUE	2263	1786	0.624595	TRUE	Anapc5
ENSMUSG00000028560	1312	447	1.38241	TRUE	1104	1072	0.325526	TRUE	Usp1
ENSMUSG00000024392	883	301	1.38163	TRUE	786	851	0.168461	FALSE	Bag6
ENSMUSG00000006818	1140	391	1.37278	TRUE	2495	1933	0.651289	TRUE	Sod2
ENSMUSG00000036097	8318	2868	1.36518	TRUE	6019	6654	0.138393	TRUE	Fam178a
ENSMUSG00000029414	574	198	1.36454	TRUE	884	1215	-0.175747	FALSE	Kntc1
ENSMUSG00000000751	1654	578	1.3458	TRUE	847	915	0.171681	FALSE	Rpa1
ENSMUSG00000037280	2801	991	1.32797	TRUE	745	1131	-0.319196	TRUE	Galnt6
ENSMUSG00000027879	839	298	1.32234	TRUE	730	903	-0.0237386	FALSE	Sec22b
ENSMUSG00000022613	7246	2583	1.31712	TRUE	33779	27126	0.599541	TRUE	Miox
ENSMUSG00000024513	2858	1020	1.31542	TRUE	2046	1981	0.329668	TRUE	Mbd2
ENSMUSG00000038194	624	223	1.31349	TRUE	340	365	0.180729	FALSE	Lhb
ENSMUSG00000053090	4892	1749	1.31288	TRUE	3238	3882	0.0213938	FALSE	NA
ENSMUSG00000020745	4338	1551	1.31282	TRUE	2150	2994	-0.194647	TRUE	Pafah1b1
ENSMUSG00000031631	5495	1965	1.31258	TRUE	6476	5302	0.571657	TRUE	4933411K20Rik
ENSMUSG00000020089	3024	1088	1.30376	TRUE	1652	1797	0.161714	TRUE	Ppa1
ENSMUSG00000012350	720	260	1.29847	TRUE	395	417	0.204896	FALSE	Ehf
ENSMUSG00000030168	660	239	1.29444	TRUE	800	867	0.167059	FALSE	Adipor2
ENSMUSG00000046000	1328	481	1.29413	TRUE	1173	1377	0.0517653	FALSE	Naa11
ENSMUSG00000001098	3487	1263	1.29412	TRUE	9439	9586	0.260796	TRUE	Kctd10
ENSMUSG00000058624	4347	1585	1.28452	TRUE	1677	1526	0.419219	TRUE	Gda
ENSMUSG00000066952	3333	1216	1.28366	TRUE	9269	9388	0.264687	TRUE	Myo1h
ENSMUSG00000018377	778	284	1.28286	TRUE	905	705	0.643385	TRUE	Vezf1
ENSMUSG00000055723	3864	1415	1.27828	TRUE	3455	2557	0.717324	TRUE	Rras2
ENSMUSG00000005698	1689	619	1.27714	TRUE	1704	1692	0.293287	TRUE	Ctcf
ENSMUSG00000020284	934	343	1.2742	TRUE	1441	1472	0.252384	TRUE	1810043G02Rik
ENSMUSG00000031933	1536	565	1.27184	TRUE	3188	4106	-0.0819911	FALSE	Folr4
ENSMUSG00000030763	545	201	1.26805	TRUE	830	988	0.0316912	FALSE	Lcmt1
ENSMUSG00000033088	1244	459	1.26741	TRUE	2625	2261	0.498447	TRUE	Triobp
ENSMUSG00000025400	1998	741	1.26	TRUE	2019	1654	0.570773	TRUE	Tac2
ENSMUSG00000038708	862	320	1.2586	TRUE	983	1288	-0.106778	FALSE	Golga4
ENSMUSG00000052997	3844	1429	1.25659	TRUE	4422	4369	0.300487	TRUE	Uba2
ENSMUSG00000018548	1690	629	1.25488	TRUE	890	1150	-0.0866657	FALSE	Trim37
ENSMUSG00000060630	763	284	1.25478	TRUE	1085	1003	0.396464	TRUE	Zfp735
ENSMUSG00000078350	4582	1706	1.25434	TRUE	11396	10272	0.432901	TRUE	1190007F08Rik
ENSMUSG00000025423	585	218	1.25309	TRUE	1065	986	0.394285	TRUE	Pias2
ENSMUSG00000026502	2321	865	1.25296	TRUE	3002	3665	-0.00479833	FALSE	Pppde1
ENSMUSG00000024048	3318	1237	1.25245	TRUE	3561	3191	0.441365	TRUE	2900073G15Rik
ENSMUSG00000026469	1722	642	1.25242	TRUE	1791	1851	0.235551	TRUE	Xpr1
ENSMUSG00000020260	2230	832	1.25137	TRUE	7280	5712	0.633033	TRUE	Pofut2
ENSMUSG00000052681	14068	5266	1.24662	TRUE	8841	7508	0.518872	TRUE	Rap1b
ENSMUSG00000027323	1505	564	1.24498	TRUE	1096	885	0.591589	TRUE	Rad51
ENSMUSG00000057058	504	189	1.24402	TRUE	707	848	0.0207368	FALSE	Skap1
ENSMUSG00000044468	3804	1428	1.24251	TRUE	5830	7717	-0.121453	TRUE	Fam46c
ENSMUSG00000066027	2892	1088	1.23937	TRUE	1279	1178	0.401768	TRUE	Gm2042
ENSMUSG00000027333	1092	413	1.23174	TRUE	943	836	0.456846	TRUE	Smox
ENSMUSG00000003344	2950	1116	1.23136	TRUE	6924	5502	0.61474	TRUE	Btbd2
ENSMUSG00000007812	18135	6862	1.23106	TRUE	15101	16471	0.157807	TRUE	Zfp655
ENSMUSG00000021458	470	178	1.22977	TRUE	879	1022	0.0656308	FALSE	2010111I01Rik
ENSMUSG00000041769	519	197	1.22652	TRUE	886	1343	-0.31699	TRUE	Ppp2r2d
ENSMUSG00000074354	9771	3718	1.22296	TRUE	12578	11904	0.362547	TRUE	9230115E21Rik
ENSMUSG00000022452	775	296	1.21758	TRUE	504	736	-0.263191	FALSE	1500032L24Rik
ENSMUSG00000041722	1039	397	1.21697	TRUE	2979	3295	0.137641	TRUE	Khdc1c
ENSMUSG00000023940	1264	483	1.21689	TRUE	570	996	-0.522093	TRUE	Sgol1
ENSMUSG00000079562	2899	1111	1.21268	TRUE	3529	2980	0.527038	TRUE	Maea
ENSMUSG00000038324	4975	1909	1.21086	TRUE	6712	5394	0.598478	TRUE	Trpc4ap
ENSMUSG00000029776	727	279	1.21068	TRUE	660	799	0.00736141	FALSE	Hibadh
ENSMUSG00000045312	461	177	1.21	TRUE	587	458	0.641104	TRUE	Lhfpl2
ENSMUSG00000030555	544	209	1.20909	TRUE	1037	1295	-0.0374453	FALSE	Ttc23
ENSMUSG00000029028	4609	1771	1.20887	TRUE	11434	10390	0.421225	TRUE	Lrrc47
ENSMUSG00000024182	1805	694	1.20798	TRUE	4437	4356	0.309671	TRUE	Axin1
ENSMUSG00000017716	12154	4675	1.20738	TRUE	10108	7602	0.694138	TRUE	Birc5
ENSMUSG00000000142	772	297	1.20712	TRUE	2153	1924	0.44533	TRUE	Axin2
ENSMUSG00000068015	768	296	1.20449	TRUE	1138	866	0.677153	TRUE	Lrch1
ENSMUSG00000025049	427	165	1.20075	TRUE	844	976	0.0734527	FALSE	Taf5
ENSMUSG00000020224	652	252	1.20043	TRUE	740	702	0.359145	TRUE	Llph
ENSMUSG00000024660	5694	2207	1.19634	TRUE	6368	5602	0.467989	TRUE	Incenp
ENSMUSG00000021509	447	174	1.19017	TRUE	518	510	0.305546	TRUE	Slc25a48
ENSMUSG00000024908	2815	1096	1.18987	TRUE	2230	1951	0.475921	TRUE	Ppp6r3
ENSMUSG00000051000	516	201	1.18916	TRUE	1452	1313	0.428265	TRUE	Fam160a1
ENSMUSG00000003824	8817	3440	1.18686	TRUE	10907	8790	0.59441	TRUE	Syce2
ENSMUSG00000024863	4584	1794	1.18241	TRUE	2475	2271	0.407192	TRUE	Mbl2
ENSMUSG00000048799	2912	1141	1.1807	TRUE	3537	2477	0.797023	TRUE	Cep120
ENSMUSG00000001855	4823	1893	1.17824	TRUE	5951	7987	-0.141431	TRUE	Nup214
ENSMUSG00000026915	1421	558	1.17755	TRUE	1489	2151	-0.247573	TRUE	Strbp
ENSMUSG00000029993	1172	461	1.17512	TRUE	1258	979	0.644842	TRUE	Nfu1
ENSMUSG00000040888	958	377	1.17445	TRUE	1345	962	0.766588	TRUE	Gfer
ENSMUSG00000059119	9266	3656	1.17067	TRUE	10989	9616	0.475642	TRUE	Nap1l4
ENSMUSG00000022100	1903	751	1.17038	TRUE	1377	1296	0.370554	TRUE	Xpo7
ENSMUSG00000068921	1611	636	1.16984	TRUE	1687	1654	0.311592	TRUE	Dap3
ENSMUSG00000015112	435	172	1.16759	TRUE	850	642	0.68798	TRUE	Slc25a13
ENSMUSG00000024587	1143	452	1.16742	TRUE	1899	1748	0.402626	TRUE	Nars
ENSMUSG00000020525	1534	607	1.16651	TRUE	1921	1970	0.246753	TRUE	Ppm1d
ENSMUSG00000039004	3124	1238	1.16437	TRUE	4717	4282	0.422676	TRUE	Bmp6
ENSMUSG00000029223	37130	14728	1.16301	TRUE	54152	49164	0.422503	TRUE	Uchl1
ENSMUSG00000021362	457	182	1.15724	TRUE	685	991	-0.24969	TRUE	Gcm2
ENSMUSG00000028826	426	170	1.1543	TRUE	646	1193	-0.601897	TRUE	Tmem57
ENSMUSG00000020640	2898	1161	1.14867	TRUE	7873	6969	0.459053	TRUE	Itsn2
ENSMUSG00000031309	696	279	1.14781	TRUE	1051	786	0.702252	TRUE	Rps6ka3
ENSMUSG00000028156	885	355	1.14684	TRUE	1194	906	0.681311	TRUE	Eif4e
ENSMUSG00000038780	991	399	1.14148	TRUE	1283	2159	-0.467751	TRUE	Smurf1
ENSMUSG00000046591	2676	1084	1.1327	TRUE	3479	3306	0.356677	TRUE	5730590G19Rik
ENSMUSG00000060508	1542	625	1.13186	TRUE	921	1313	-0.228503	TRUE	Nlrp9b
ENSMUSG00000079165	1351	548	1.13076	TRUE	1623	2573	-0.381698	TRUE	Sap25
ENSMUSG00000033940	3850	1573	1.12032	TRUE	6588	4924	0.703101	TRUE	6720456B07Rik
ENSMUSG00000042670	1478	604	1.12001	TRUE	2062	1459	0.782155	TRUE	Immp1l
ENSMUSG00000031840	827	338	1.11985	TRUE	893	723	0.587755	TRUE	Rab3a
ENSMUSG00000029169	661	271	1.11534	TRUE	738	702	0.355241	TRUE	Dhx15
ENSMUSG00000035173	16471	6773	1.11105	TRUE	15465	16364	0.201572	TRUE	A630007B06Rik
ENSMUSG00000020607	456	188	1.10729	TRUE	563	398	0.783457	TRUE	Fam84a
ENSMUSG00000021532	2711	1118	1.10689	TRUE	3457	3315	0.343603	TRUE	Fastkd3
ENSMUSG00000001924	6788	2809	1.10191	TRUE	5783	5966	0.238145	TRUE	Uba1
ENSMUSG00000062929	766	317	1.10185	TRUE	504	530	0.210522	FALSE	Cfl2
ENSMUSG00000047921	1172	486	1.09893	TRUE	3618	2837	0.633917	TRUE	Trappc9
ENSMUSG00000029684	12626	5237	1.09857	TRUE	13358	12686	0.357558	TRUE	Wasl
ENSMUSG00000024317	478	199	1.09323	TRUE	971	832	0.505979	TRUE	Rnf138
ENSMUSG00000019988	5362	2234	1.09213	TRUE	5025	4847	0.335122	TRUE	Nedd1
ENSMUSG00000021936	15287	6383	1.08898	TRUE	11954	9900	0.555084	TRUE	Mapk8
ENSMUSG00000049832	3253	1359	1.08821	TRUE	5831	5057	0.488552	TRUE	Gm9840
ENSMUSG00000032536	1899	794	1.08701	TRUE	2268	1808	0.610117	TRUE	Trak1
ENSMUSG00000031575	852	359	1.07585	TRUE	509	840	-0.439633	TRUE	Ash2l
ENSMUSG00000076068	598	252	1.07571	TRUE	1163	945	0.582556	TRUE	Mir678
ENSMUSG00000024527	1421	599	1.07526	TRUE	3001	3419	0.0949598	FALSE	Afg3l2
ENSMUSG00000004952	3979	1679	1.07379	TRUE	18201	13849	0.677327	TRUE	Rasa4
ENSMUSG00000023175	1253	529	1.07303	TRUE	1309	2167	-0.444143	TRUE	Bsg
ENSMUSG00000029569	630	266	1.07291	TRUE	556	586	0.207275	FALSE	Tmem168
ENSMUSG00000021832	594	251	1.07176	TRUE	494	657	-0.128291	FALSE	Psmc6
ENSMUSG00000025105	1306	552	1.0714	TRUE	2030	3122	-0.3379	TRUE	Bnc1
ENSMUSG00000029763	816	346	1.06678	TRUE	816	1332	-0.423862	TRUE	Exoc4
ENSMUSG00000038000	2244	952	1.06602	TRUE	6296	5178	0.565131	TRUE	Acd
ENSMUSG00000039396	6695	2842	1.06516	TRUE	6574	7985	0.00256994	FALSE	Neil3
ENSMUSG00000042447	493	210	1.06018	TRUE	858	720	0.536072	TRUE	Mios
ENSMUSG00000032359	978	417	1.05877	TRUE	776	656	0.525452	TRUE	Ctsh
ENSMUSG00000017291	3221	1374	1.05811	TRUE	2903	3108	0.184649	TRUE	Taok1
ENSMUSG00000035941	13515	5795	1.05067	TRUE	5430	5598	0.239132	TRUE	Ibtk
ENSMUSG00000052533	914	392	1.05033	TRUE	1258	953	0.683675	TRUE	Nup188
ENSMUSG00000022774	1844	791	1.05007	TRUE	3451	2566	0.710584	TRUE	Ncbp2
ENSMUSG00000038909	7148	3076	1.04547	TRUE	13418	9912	0.720012	TRUE	Myst2
ENSMUSG00000027778	494	213	1.04264	TRUE	352	497	-0.21458	FALSE	Ift80
ENSMUSG00000029098	1347	581	1.04212	TRUE	1393	1927	-0.18507	TRUE	Acox3
ENSMUSG00000040782	2250	972	1.03988	TRUE	1833	2358	-0.080266	FALSE	Rfwd2
ENSMUSG00000003119	875	379	1.03607	TRUE	892	918	0.24164	TRUE	Cdk12
ENSMUSG00000053134	1114	483	1.03464	TRUE	699	666	0.352861	TRUE	Supt7l
ENSMUSG00000028345	461	200	1.03375	TRUE	496	507	0.251445	FALSE	Tex10
ENSMUSG00000024712	1511	656	1.03272	TRUE	1968	2121	0.175076	TRUE	Rfk
ENSMUSG00000038344	1338	582	1.02997	TRUE	1360	1203	0.460061	TRUE	Txlng
ENSMUSG00000029279	16243	7072	1.02861	TRUE	9570	8893	0.38894	TRUE	Brdt
ENSMUSG00000019699	1575	686	1.02806	TRUE	2827	4202	-0.288713	TRUE	Akt3
ENSMUSG00000056342	988	432	1.02246	TRUE	1472	2059	-0.201075	TRUE	Usp34
ENSMUSG00000034432	6222	2724	1.02064	TRUE	16091	11635	0.750874	TRUE	Cops8
ENSMUSG00000022377	1541	675	1.01989	TRUE	2996	2105	0.792308	TRUE	Asap1
ENSMUSG00000055850	444	195	1.01607	TRUE	858	1030	0.0194961	FALSE	Rnf181
ENSMUSG00000053192	2324	1022	1.0142	TRUE	1700	1584	0.385053	TRUE	Mllt11
ENSMUSG00000029687	31767	13973	1.01387	TRUE	25645	27378	0.188751	TRUE	Ezh2
ENSMUSG00000032640	15731	6924	1.01292	TRUE	8007	6132	0.667995	TRUE	Chsy1
ENSMUSG00000074062	2017	888	1.01256	TRUE	1815	2988	-0.43612	TRUE	Fbxw16
ENSMUSG00000006418	25233	11113	1.01205	TRUE	60374	65706	0.160993	TRUE	Rnf114
ENSMUSG00000024735	381	168	1.01031	TRUE	422	563	-0.132801	FALSE	Prpf19
ENSMUSG00000071054	1396	617	1.00694	TRUE	2149	2227	0.231655	TRUE	Safb
ENSMUSG00000085960	470	208	1.00506	TRUE	662	517	0.639758	TRUE	NA
ENSMUSG00000024491	4247	1881	1.00393	TRUE	3363	4672	-0.191201	TRUE	Rbm27
ENSMUSG00000026761	1810	804	0.999707	TRUE	1295	1434	0.135998	FALSE	Orc4
ENSMUSG00000029152	1338	596	0.995679	TRUE	1178	1560	-0.122116	FALSE	Ociad1
ENSMUSG00000021254	451	201	0.994917	TRUE	558	742	-0.128063	FALSE	1700020O03Rik
ENSMUSG00000022285	4624	2062	0.994082	TRUE	3634	2844	0.636728	TRUE	Ywhaz
ENSMUSG00000022024	371	166	0.989221	TRUE	446	706	-0.379534	TRUE	Sugt1
ENSMUSG00000014426	510	229	0.984135	TRUE	659	723	0.149374	FALSE	Map3k4
ENSMUSG00000026972	2076	935	0.979753	TRUE	5561	4440	0.607876	TRUE	Arrdc1
ENSMUSG00000078908	651	294	0.975826	TRUE	297	552	-0.611114	TRUE	Mon1b
ENSMUSG00000030016	1517	686	0.973925	TRUE	705	821	0.0633319	FALSE	Zfml
ENSMUSG00000013736	628	284	0.973859	TRUE	890	741	0.547423	TRUE	Trnt1
ENSMUSG00000027067	3447	1559	0.973705	TRUE	5972	5017	0.53448	TRUE	Ssrp1
ENSMUSG00000031374	461	209	0.970249	TRUE	736	564	0.667101	TRUE	Zfp92
ENSMUSG00000033444	1437	653	0.96689	TRUE	1898	2632	-0.188589	TRUE	Specc1l
ENSMUSG00000032329	1288	586	0.965145	TRUE	1552	1354	0.479992	TRUE	Hmg20a
ENSMUSG00000028901	846	385	0.964784	TRUE	460	624	-0.156821	FALSE	Gmeb1
ENSMUSG00000026596	14558	6627	0.964369	TRUE	14293	18165	-0.0627617	TRUE	Abl2
ENSMUSG00000037712	2654	1209	0.963339	TRUE	3826	2842	0.712021	TRUE	Fermt2
ENSMUSG00000038080	8578	3913	0.961351	TRUE	6667	10909	-0.427318	TRUE	Kdm1b
ENSMUSG00000020794	2546	1162	0.960607	TRUE	5377	7095	-0.11691	TRUE	Ube2g1
ENSMUSG00000020349	725	331	0.960135	TRUE	592	757	-0.0716052	FALSE	Ppp2ca
ENSMUSG00000025921	4804	2196	0.958343	TRUE	5612	7843	-0.1998	TRUE	Rdh10
ENSMUSG00000080241	6484	2965	0.957837	TRUE	3751	4400	0.0528626	FALSE	Gm6269
ENSMUSG00000084848	695	318	0.956971	TRUE	508	619	-0.00202002	FALSE	4933408N05Rik
ENSMUSG00000067851	3890	1781	0.956068	TRUE	3714	4025	0.167076	TRUE	Arfgef1
ENSMUSG00000026490	393	180	0.955517	TRUE	1546	1116	0.753294	TRUE	Cdc42bpa
ENSMUSG00000041685	1008	462	0.954516	TRUE	1196	935	0.63827	TRUE	Fcho2
ENSMUSG00000033952	1194	548	0.95254	TRUE	1647	2195	-0.131289	FALSE	Aspm
ENSMUSG00000036112	1160	533	0.950902	TRUE	1400	1440	0.242449	TRUE	Metap2
ENSMUSG00000031731	1439	663	0.946971	TRUE	1858	1361	0.732174	TRUE	Ap1g1
ENSMUSG00000038542	844	389	0.946458	TRUE	2337	1667	0.770495	TRUE	Pcid2
ENSMUSG00000032218	7038	3245	0.945932	TRUE	8338	8936	0.183163	TRUE	Ccnb2
ENSMUSG00000062373	1961	906	0.942991	TRUE	1525	1092	0.764927	TRUE	Tmem65
ENSMUSG00000021843	2248	1040	0.941043	TRUE	2238	2850	-0.065661	FALSE	Ktn1
ENSMUSG00000036104	389	180	0.940758	TRUE	478	761	-0.387795	TRUE	Rab3gap1
ENSMUSG00000020777	419	194	0.939878	TRUE	610	729	0.0259813	FALSE	Acox1
ENSMUSG00000020189	4351	2016	0.938836	TRUE	3546	3072	0.490105	TRUE	Osbpl8
ENSMUSG00000050144	2113	980	0.937424	TRUE	1859	1843	0.295562	TRUE	Slc25a44
ENSMUSG00000004364	536	249	0.935072	TRUE	634	741	0.0581002	FALSE	Cul3
ENSMUSG00000024240	538	250	0.934663	TRUE	609	585	0.341096	TRUE	Epc1
ENSMUSG00000024187	393	183	0.931671	TRUE	1291	1567	0.00357471	FALSE	Itfg3
ENSMUSG00000040935	9560	4461	0.928628	TRUE	10573	7506	0.777359	TRUE	Padi6
ENSMUSG00000049516	906	424	0.924432	TRUE	1078	973	0.430936	TRUE	Spty2d1
ENSMUSG00000019984	658	308	0.924142	TRUE	1817	1934	0.193062	TRUE	Med23
ENSMUSG00000024673	1022	479	0.922283	TRUE	678	1053	-0.352057	TRUE	Ms4a1
ENSMUSG00000027893	896	420	0.922094	TRUE	909	809	0.451231	TRUE	Ahcyl1
ENSMUSG00000026878	27073	12705	0.920443	TRUE	20013	22698	0.101463	TRUE	Rab14
ENSMUSG00000025981	600	282	0.918252	TRUE	2116	2378	0.114682	FALSE	Coq10b
ENSMUSG00000034252	585	275	0.91799	TRUE	840	642	0.670907	TRUE	Senp6
ENSMUSG00000017843	2706	1273	0.916914	TRUE	3778	4447	0.0478812	FALSE	Ppp2r5c
ENSMUSG00000026027	8506	4002	0.916745	TRUE	9050	9270	0.248439	TRUE	Stradb
ENSMUSG00000026669	1075	507	0.913264	TRUE	2700	3375	-0.0388372	FALSE	Mcm10
ENSMUSG00000022105	9516	4489	0.912946	TRUE	6485	5198	0.602241	TRUE	Rb1
ENSMUSG00000020166	2654	1252	0.912919	TRUE	2229	2956	-0.124159	FALSE	Cnot2
ENSMUSG00000017421	2213	1044	0.912867	TRUE	4330	3263	0.691259	TRUE	Zfp207
ENSMUSG00000024911	659	312	0.907717	TRUE	1303	1462	0.116985	FALSE	Fibp
ENSMUSG00000024975	958	454	0.906318	TRUE	602	479	0.612829	TRUE	Pdcd4
ENSMUSG00000032328	599	284	0.90565	TRUE	513	787	-0.334314	TRUE	Tmem30a
ENSMUSG00000036180	23450	11123	0.905027	TRUE	31818	33977	0.188376	TRUE	Gatad2a
ENSMUSG00000027708	1556	739	0.903181	TRUE	742	914	-0.0176841	FALSE	Dcun1d1
ENSMUSG00000026436	343	163	0.902321	TRUE	596	610	0.249594	FALSE	Elk4
ENSMUSG00000032113	8172	3887	0.901017	TRUE	9738	9055	0.388002	TRUE	Chek1
ENSMUSG00000032228	341	163	0.893885	TRUE	450	487	0.169094	FALSE	Tcf12
ENSMUSG00000085696	5186	2480	0.893267	TRUE	2412	1751	0.745142	TRUE	2700086A05Rik
ENSMUSG00000050627	2718	1300	0.893019	TRUE	3684	2623	0.773146	TRUE	Gpd1l
ENSMUSG00000024539	1578	756	0.890624	TRUE	1152	982	0.513437	TRUE	Ptpn2
ENSMUSG00000038990	503	241	0.89051	TRUE	1050	988	0.370897	TRUE	Cables2
ENSMUSG00000061701	2297	1101	0.889921	TRUE	3567	5141	-0.244247	TRUE	Fbxw20
ENSMUSG00000046323	33960	16280	0.889721	TRUE	22453	24457	0.159752	TRUE	Dppa3
ENSMUSG00000030516	561	269	0.889379	TRUE	692	800	0.0738629	FALSE	Tjp1
ENSMUSG00000036158	14300	6860	0.88872	TRUE	21748	15641	0.758641	TRUE	Prickle1
ENSMUSG00000039831	689	331	0.886658	TRUE	1036	891	0.500618	TRUE	Arhgap29
ENSMUSG00000067608	759	365	0.885188	TRUE	865	1103	-0.0675699	FALSE	Pcna-ps2
ENSMUSG00000057229	436	210	0.882924	TRUE	791	705	0.449145	TRUE	Atp5sl
ENSMUSG00000036966	1177	567	0.882679	TRUE	1717	1787	0.225441	TRUE	Spryd3
ENSMUSG00000030269	17725	8543	0.881956	TRUE	26706	48418	-0.575289	TRUE	Mtmr14
ENSMUSG00000045962	7079	3413	0.88149	TRUE	4069	5890	-0.250502	TRUE	Wnk1
ENSMUSG00000009549	13839	6683	0.879157	TRUE	10517	10498	0.2857	TRUE	Srp14
ENSMUSG00000017861	2485	1201	0.877995	TRUE	4923	5224	0.197474	TRUE	Mybl2
ENSMUSG00000078813	459	222	0.876919	TRUE	751	940	-0.040757	FALSE	Leng1
ENSMUSG00000025078	469	227	0.875881	TRUE	482	410	0.5165	TRUE	Nhlrc2
ENSMUSG00000021377	1049	509	0.872262	TRUE	1326	1267	0.348755	TRUE	Dek
ENSMUSG00000053161	1542	749	0.87075	TRUE	2946	2454	0.546713	TRUE	Wdr69
ENSMUSG00000021286	3244	1576	0.870491	TRUE	13456	10218	0.680228	TRUE	Zfyve21
ENSMUSG00000055633	430	209	0.869819	TRUE	913	859	0.371048	TRUE	Zfp580
ENSMUSG00000027994	2626	1277	0.869093	TRUE	4646	4633	0.287133	TRUE	Ccdc109b
ENSMUSG00000030061	5495	2674	0.868105	TRUE	2883	2145	0.709684	TRUE	Uba3
ENSMUSG00000033294	550	268	0.866183	TRUE	588	912	-0.350127	TRUE	Noc4l
ENSMUSG00000028211	1941	946	0.865873	TRUE	1581	1411	0.44721	TRUE	Trp53inp1
ENSMUSG00000047731	2160	1054	0.864141	TRUE	4254	3298	0.65032	TRUE	D19Wsu162e
ENSMUSG00000023307	15218	7445	0.86042	TRUE	12682	18139	-0.233222	TRUE	2011-03-05
ENSMUSG00000028693	3392	1660	0.859938	TRUE	1833	3770	-0.757267	TRUE	Nasp
ENSMUSG00000017639	687	337	0.856546	TRUE	1537	1458	0.359217	TRUE	Rab11fip4
ENSMUSG00000036136	337	166	0.85055	TRUE	362	479	-0.120945	FALSE	Fam110c
ENSMUSG00000059013	1510	744	0.850159	TRUE	3264	2571	0.627402	TRUE	Sh2d3c
ENSMUSG00000048911	633	312	0.849644	TRUE	1272	1392	0.15303	FALSE	Rnf24
ENSMUSG00000054079	1614	796	0.848785	TRUE	2223	2074	0.383183	TRUE	Utp18
ENSMUSG00000014503	1117	551	0.84849	TRUE	2583	2327	0.433667	TRUE	Pkd2l2
ENSMUSG00000005683	3285	1621	0.847994	TRUE	4400	3815	0.488911	TRUE	Cs
ENSMUSG00000087516	573	283	0.846718	TRUE	2648	3485	-0.113165	FALSE	Gm2301
ENSMUSG00000029191	1044	516	0.845664	TRUE	2522	3005	0.0302942	FALSE	Rfc1
ENSMUSG00000028134	936	463	0.844481	TRUE	3234	4362	-0.148579	TRUE	Ptbp2
ENSMUSG00000000278	4049	2009	0.840073	TRUE	5395	4409	0.574262	TRUE	Scpep1
ENSMUSG00000035885	11672	5803	0.837166	TRUE	24593	21161	0.499931	TRUE	Cox8a
ENSMUSG00000039789	378	188	0.836638	TRUE	510	640	-0.0444838	FALSE	Zfp597
ENSMUSG00000037221	760	378	0.836598	TRUE	401	409	0.254592	FALSE	Mospd3
ENSMUSG00000037999	936	466	0.835163	TRUE	936	1490	-0.387641	TRUE	Arap2
ENSMUSG00000020737	883	440	0.833895	TRUE	1465	1222	0.544747	TRUE	Hn1
ENSMUSG00000036022	848	423	0.832391	TRUE	792	784	0.297738	TRUE	Fam122b
ENSMUSG00000062127	4810	2402	0.830786	TRUE	1515	1313	0.489542	TRUE	Cttnbp2nl
ENSMUSG00000029110	3643	1820	0.830173	TRUE	4014	3512	0.475839	TRUE	Rnf4
ENSMUSG00000027104	2882	1441	0.828985	TRUE	2973	3135	0.206545	TRUE	Atf2
ENSMUSG00000030591	586	293	0.828985	TRUE	1458	1060	0.743017	TRUE	Psmd8
ENSMUSG00000041164	1403	702	0.827957	TRUE	2291	1893	0.558394	TRUE	Zmiz2
ENSMUSG00000027957	567	284	0.826443	TRUE	2916	2861	0.310562	TRUE	Slc35a3
ENSMUSG00000038298	453	227	0.825804	TRUE	577	937	-0.416387	TRUE	Pdzk1
ENSMUSG00000004285	339	170	0.824735	TRUE	512	370	0.751709	TRUE	Atp6v1f
ENSMUSG00000029518	2903	1459	0.82155	TRUE	2497	3204	-0.0765874	FALSE	Rab35
ENSMUSG00000006941	19100	9607	0.8204	TRUE	7507	10118	-0.147525	TRUE	Eif1b
ENSMUSG00000042289	1393	701	0.819694	TRUE	2696	2595	0.338177	TRUE	Hsd3b7
ENSMUSG00000038712	16590	8357	0.818242	TRUE	25424	20598	0.586778	TRUE	Fam63a
ENSMUSG00000036572	530	267	0.818137	TRUE	909	727	0.605416	TRUE	Upf3b
ENSMUSG00000028096	460	232	0.816494	TRUE	529	945	-0.553956	TRUE	Gpr89
ENSMUSG00000053128	436	220	0.815809	TRUE	1157	1075	0.389143	TRUE	Rnf26
ENSMUSG00000021987	543	274	0.815761	TRUE	765	684	0.444554	TRUE	Mtmr6
ENSMUSG00000031948	854	431	0.815533	TRUE	2546	1965	0.656794	TRUE	Kars
ENSMUSG00000027293	558	282	0.813555	TRUE	659	1018	-0.344296	TRUE	Ehd4
ENSMUSG00000019505	536	271	0.812925	TRUE	2687	2006	0.704766	TRUE	Ubb
ENSMUSG00000036733	336	170	0.811911	TRUE	415	704	-0.479373	TRUE	Rbm42
ENSMUSG00000025437	749	379	0.811753	TRUE	808	1010	-0.0388372	FALSE	Usp33
ENSMUSG00000046027	2693	1363	0.811414	TRUE	745	1457	-0.684598	TRUE	Stard5
ENSMUSG00000045973	383	194	0.810273	TRUE	580	695	0.0221308	FALSE	Mcart1
ENSMUSG00000048271	1131	573	0.809977	TRUE	1435	2321	-0.410605	TRUE	Rbm33
ENSMUSG00000054405	3390	1718	0.80954	TRUE	5230	6427	-0.0142436	FALSE	Dnajc8
ENSMUSG00000079177	746	379	0.805963	TRUE	3092	2668	0.495873	TRUE	4930417G10Rik
ENSMUSG00000027132	10272	5228	0.803371	TRUE	9395	8835	0.371754	TRUE	2410042D21Rik
ENSMUSG00000058690	1341	683	0.802337	TRUE	2755	2789	0.265395	TRUE	Gcap14
ENSMUSG00000018442	516	263	0.801293	TRUE	1202	1798	-0.297865	TRUE	Derl2
ENSMUSG00000028784	1079	550	0.801176	TRUE	2328	3373	-0.25185	TRUE	Spocd1
ENSMUSG00000005656	349	178	0.800335	TRUE	329	607	-0.600518	TRUE	Snx6
ENSMUSG00000031714	110	149	-0.608824	TRUE	294	22	4.02333	TRUE	Gab1
ENSMUSG00000048755	52	53	-0.198496	FALSE	496	38	3.98936	TRUE	Mcat
ENSMUSG00000055148	127	127	-0.171015	FALSE	425	35	3.88513	TRUE	Klf2
ENSMUSG00000041827	12	11	-0.0454842	FALSE	165	15	3.74252	TRUE	Oasl1
ENSMUSG00000035298	16	17	-0.258478	FALSE	201	19	3.68622	TRUE	Klhl35
ENSMUSG00000064373	63	40	0.484337	FALSE	113	11	3.64384	TRUE	Sepp1
ENSMUSG00000037262	44	36	0.118491	FALSE	148	15	3.58565	TRUE	Kin
ENSMUSG00000001056	36	25	0.355054	FALSE	137	14	3.57377	TRUE	Nhp2
ENSMUSG00000024169	163	88	0.718281	TRUE	306	32	3.54048	TRUE	Ift140
ENSMUSG00000007440	126	70	0.676982	FALSE	525	59	3.43662	TRUE	Pcdha1
ENSMUSG00000052955	13	18	-0.6405	FALSE	149	17	3.4148	TRUE	Cpvl
ENSMUSG00000079714	126	70	0.676982	FALSE	496	57	3.4044	TRUE	NA
ENSMUSG00000004113	19	11	0.617481	FALSE	119	14	3.37055	TRUE	Cacna1b
ENSMUSG00000078451	36	24	0.413947	FALSE	126	15	3.35348	TRUE	Ppil6
ENSMUSG00000037649	28	16	0.63634	FALSE	343	41	3.3476	TRUE	H2-DMa
ENSMUSG00000042523	22	15	0.381526	FALSE	123	15	3.31871	TRUE	Dnalc1
ENSMUSG00000050552	101	70	0.357913	FALSE	250	31	3.29468	TRUE	0910001L09Rik
ENSMUSG00000002458	48	74	-0.795506	FALSE	307	41	3.18763	TRUE	Rgs19
ENSMUSG00000050732	35	38	-0.28966	FALSE	141	20	3.10071	TRUE	Vamp8
ENSMUSG00000085580	31	24	0.198219	FALSE	84	12	3.09045	TRUE	1700061F12Rik
ENSMUSG00000030413	148	120	0.131548	FALSE	775	111	3.08673	TRUE	Pglyrp1
ENSMUSG00000027404	30	31	-0.218321	FALSE	152	22	3.07159	TRUE	Snrpb
ENSMUSG00000040596	25	20	0.150913	FALSE	106	16	3.01101	TRUE	Pogk
ENSMUSG00000022848	38	23	0.55335	FALSE	388	59	3.00036	TRUE	Dirc2
ENSMUSG00000054717	19	15	0.170022	FALSE	131	20	2.99459	TRUE	Hmgb2
ENSMUSG00000032418	68	37	0.706994	FALSE	78	12	2.98353	TRUE	Me1
ENSMUSG00000020153	37	30	0.131548	FALSE	227	35	2.98036	TRUE	Ndufs7
ENSMUSG00000033420	31	29	-0.0747998	FALSE	214	33	2.98016	TRUE	Antxr1
ENSMUSG00000017299	57	30	0.754984	FALSE	187	29	2.972	TRUE	Dnttip1
ENSMUSG00000031478	118	73	0.521803	FALSE	135	21	2.96759	TRUE	Nek3
ENSMUSG00000079259	28	16	0.63634	FALSE	122	19	2.9659	TRUE	Trim71
ENSMUSG00000038084	445	241	0.713757	TRUE	77	12	2.96491	TRUE	Opa1
ENSMUSG00000005107	49	27	0.688807	FALSE	230	36	2.95866	TRUE	Slc2a9
ENSMUSG00000019590	90	62	0.366642	FALSE	229	36	2.95237	TRUE	Cyb561
ENSMUSG00000051007	19	12	0.49195	FALSE	101	16	2.9413	TRUE	Pddc1
ENSMUSG00000031657	24	25	-0.229909	FALSE	100	16	2.92695	TRUE	Heatr3
ENSMUSG00000028949	22	16	0.288416	FALSE	114	19	2.86805	TRUE	Smarcd3
ENSMUSG00000028494	21	13	0.520863	FALSE	123	21	2.83329	TRUE	Plin2
ENSMUSG00000033669	100	77	0.206055	FALSE	226	39	2.81787	TRUE	Zfp7
ENSMUSG00000020572	111	89	0.147667	FALSE	286	50	2.79911	TRUE	Nampt
ENSMUSG00000004530	261	172	0.430626	FALSE	119	21	2.78559	TRUE	Coro1c
ENSMUSG00000028274	38	35	-0.0523706	FALSE	85	15	2.78559	TRUE	Rngtt
ENSMUSG00000066643	51	27	0.746523	FALSE	90	16	2.77494	TRUE	Wdr35
ENSMUSG00000032120	27	21	0.191555	FALSE	99	18	2.74252	TRUE	C2cd2l
ENSMUSG00000026171	162	140	0.0395519	FALSE	447	82	2.72967	TRUE	Rnf25
ENSMUSG00000049960	211	185	0.0187026	FALSE	911	168	2.72208	TRUE	Mrps16
ENSMUSG00000085436	12	13	-0.286492	FALSE	86	16	2.70936	TRUE	Gm11458
ENSMUSG00000020037	29	27	-0.0679216	FALSE	145	27	2.70811	TRUE	Rfx4
ENSMUSG00000015747	30	26	0.0354358	FALSE	85	16	2.69248	TRUE	Vps45
ENSMUSG00000016179	25	14	0.665486	FALSE	151	29	2.66351	TRUE	Camk1g
ENSMUSG00000034127	67	54	0.140187	FALSE	72	14	2.64566	TRUE	Tspan8
ENSMUSG00000000826	294	301	-0.204962	FALSE	1029	208	2.58968	TRUE	Dnajc5
ENSMUSG00000024059	89	48	0.719756	FALSE	1067	216	2.58755	TRUE	Clip4
ENSMUSG00000021939	195	186	-0.102844	FALSE	1160	238	2.56818	TRUE	Ctsb
ENSMUSG00000062198	29	36	-0.482959	FALSE	165	34	2.56195	TRUE	2700097O09Rik
ENSMUSG00000061689	1934	1512	0.184115	TRUE	8560	1764	2.56185	TRUE	Dlgap4
ENSMUSG00000019039	22	25	-0.35544	FALSE	287	61	2.51726	TRUE	Dalrd3
ENSMUSG00000019803	90	59	0.438195	FALSE	282	60	2.51575	TRUE	Nr2e1
ENSMUSG00000038181	22	13	0.587977	FALSE	89	19	2.5109	TRUE	Chpf2
ENSMUSG00000032112	258	147	0.64054	TRUE	1418	303	2.50956	TRUE	Trappc4
ENSMUSG00000039106	90	56	0.513483	FALSE	70	15	2.50548	TRUE	Htr5a
ENSMUSG00000073435	275	148	0.722819	TRUE	824	177	2.50199	TRUE	Nme3
ENSMUSG00000036622	39	22	0.654955	FALSE	367	79	2.49895	TRUE	Atp13a2
ENSMUSG00000080836	36	25	0.355054	FALSE	65	14	2.4981	TRUE	Gm6444
ENSMUSG00000038880	273	146	0.731917	TRUE	804	174	2.4912	TRUE	Mrps34
ENSMUSG00000031827	66	56	0.0660241	FALSE	133	29	2.48039	TRUE	Cotl1
ENSMUSG00000036006	71	56	0.171377	FALSE	210	46	2.47377	TRUE	Fam65b
ENSMUSG00000036278	17	12	0.331485	FALSE	90	20	2.45302	TRUE	Macrod1
ENSMUSG00000056531	30	24	0.150913	FALSE	188	42	2.44536	TRUE	Ccdc18
ENSMUSG00000085133	35	35	-0.171015	FALSE	66	15	2.42059	TRUE	B930095G15Rik
ENSMUSG00000040957	32	29	-0.0289961	FALSE	161	37	2.40455	TRUE	Cables1
ENSMUSG00000032192	30	25	0.0920193	FALSE	200	46	2.40339	TRUE	Gnb5
ENSMUSG00000041361	87	48	0.686966	FALSE	139	32	2.40203	TRUE	Gcom1
ENSMUSG00000049532	395	286	0.294822	FALSE	333	77	2.39568	TRUE	Sall2
ENSMUSG00000041241	56	37	0.426886	FALSE	95	22	2.39351	TRUE	Mul1
ENSMUSG00000021990	71	41	0.62118	FALSE	185	43	2.38821	TRUE	Spata13
ENSMUSG00000022053	84	51	0.548877	FALSE	648	151	2.38454	TRUE	Ebf2
ENSMUSG00000086838	111	74	0.413947	FALSE	149	35	2.37298	TRUE	Gm16212
ENSMUSG00000041779	291	298	-0.205308	FALSE	1157	274	2.36123	TRUE	Tram2
ENSMUSG00000068154	4569	4639	-0.192951	TRUE	2365	561	2.35886	TRUE	Insm1
ENSMUSG00000034764	65	71	-0.298394	FALSE	664	159	2.34525	TRUE	1700006J14Rik
ENSMUSG00000037426	25	22	0.0134094	FALSE	296	71	2.3428	TRUE	Depdc5
ENSMUSG00000027845	18	14	0.191555	FALSE	224	54	2.33556	TRUE	Dclre1b
ENSMUSG00000037465	364	245	0.400142	TRUE	621	151	2.32314	TRUE	Klf10
ENSMUSG00000055652	235	130	0.683134	TRUE	2238	549	2.31042	TRUE	Klhl25
ENSMUSG00000045365	103	101	-0.142726	FALSE	542	133	2.30996	TRUE	Rbm15b
ENSMUSG00000052917	187	118	0.493236	FALSE	349	86	2.30391	TRUE	Senp7
ENSMUSG00000034889	131	122	-0.0683295	FALSE	672	166	2.30037	TRUE	2510012J08Rik
ENSMUSG00000033222	33	19	0.625451	FALSE	44	11	2.28309	TRUE	Ttf2
ENSMUSG00000064349	24	13	0.713508	FALSE	84	21	2.28309	TRUE	mt-Tc
ENSMUSG00000027099	82	114	-0.646353	FALSE	477	120	2.27405	TRUE	Mtx2
ENSMUSG00000057054	43	22	0.795818	FALSE	63	16	2.26037	TRUE	Inca1
ENSMUSG00000054178	24	35	-0.715336	FALSE	90	23	2.25138	TRUE	Gm9938
ENSMUSG00000028525	22	27	-0.466471	FALSE	148	38	2.24462	TRUE	Pde4b
ENSMUSG00000035559	64	44	0.369553	FALSE	358	92	2.24334	TRUE	Mpv17l2
ENSMUSG00000024528	32	33	-0.215409	FALSE	120	31	2.23579	TRUE	Srfbp1
ENSMUSG00000005501	13	12	-0.0555379	FALSE	89	23	2.23526	TRUE	Usp40
ENSMUSG00000038271	145	83	0.633855	FALSE	936	243	2.22864	TRUE	Iffo1
ENSMUSG00000001143	27	24	-0.00109012	FALSE	133	35	2.20909	TRUE	Lman2l
ENSMUSG00000027663	23	25	-0.291309	FALSE	106	28	2.20366	TRUE	Zmat3
ENSMUSG00000064354	61	51	0.0872969	FALSE	53	14	2.20366	TRUE	mt-Co2
ENSMUSG00000031385	29	16	0.686966	FALSE	121	32	2.20195	TRUE	Plxnb3
ENSMUSG00000030966	108	57	0.750982	FALSE	170	45	2.20063	TRUE	Trim21
ENSMUSG00000037846	241	130	0.719506	TRUE	422	112	2.19684	TRUE	Rtkn2
ENSMUSG00000078201	46	27	0.597659	FALSE	233	62	2.19308	TRUE	Tmem203
ENSMUSG00000006392	54	29	0.725891	FALSE	45	12	2.18998	TRUE	Med8
ENSMUSG00000021754	52	45	0.0375715	FALSE	56	15	2.18356	TRUE	Map3k1
ENSMUSG00000043419	58	57	-0.145924	FALSE	97	26	2.18256	TRUE	A030009H04Rik
ENSMUSG00000073684	275	241	0.0193834	FALSE	1412	380	2.17676	TRUE	2610002J02Rik
ENSMUSG00000073399	47	46	-0.139988	FALSE	367	99	2.17337	TRUE	Trim40
ENSMUSG00000019891	86	127	-0.733435	TRUE	449	122	2.16293	TRUE	Dcbld1
ENSMUSG00000020832	217	126	0.613256	TRUE	158	43	2.16061	TRUE	Eral1
ENSMUSG00000075528	42	25	0.577446	FALSE	106	29	2.15303	TRUE	Aarsd1
ENSMUSG00000027423	135	84	0.513483	FALSE	135	37	2.15045	TRUE	Snx5
ENSMUSG00000027655	76	68	-0.0105504	FALSE	747	207	2.13457	TRUE	Dhx35
ENSMUSG00000045482	23	34	-0.734916	FALSE	208	58	2.12555	TRUE	Trrap
ENSMUSG00000022064	220	239	-0.290522	FALSE	574	161	2.11708	TRUE	Pibf1
ENSMUSG00000036989	629	356	0.650168	TRUE	656	184	2.11708	TRUE	Trim3
ENSMUSG00000030536	53	31	0.602709	FALSE	292	82	2.11536	TRUE	Iqgap1
ENSMUSG00000036944	95	127	-0.589844	FALSE	192	54	2.11317	TRUE	Tmem71
ENSMUSG00000031647	217	286	-0.569335	TRUE	127	36	2.10185	TRUE	Mfap3l
ENSMUSG00000063142	21	12	0.63634	FALSE	42	12	2.09045	TRUE	Kcnma1
ENSMUSG00000083179	16	11	0.369553	FALSE	49	14	2.09045	TRUE	Gm12693
ENSMUSG00000072955	38	20	0.754984	FALSE	97	28	2.07565	TRUE	Tmsb15l
ENSMUSG00000048118	92	81	0.0126968	FALSE	304	88	2.07159	TRUE	Arid4a
ENSMUSG00000028399	631	489	0.19679	FALSE	1163	337	2.07012	TRUE	Ptprd
ENSMUSG00000025271	183	119	0.449867	FALSE	483	140	2.06969	TRUE	Pfkfb1
ENSMUSG00000036585	275	182	0.424478	FALSE	250	73	2.05905	TRUE	Fgf1
ENSMUSG00000003546	139	141	-0.191625	FALSE	89	26	2.05838	TRUE	Klc4
ENSMUSG00000066357	30	37	-0.473578	FALSE	184	54	2.05177	TRUE	Wdr6
ENSMUSG00000030093	28	22	0.176908	FALSE	61	18	2.0439	TRUE	Wnt7a
ENSMUSG00000044786	228	161	0.330958	FALSE	210	62	2.04314	TRUE	Zfp36
ENSMUSG00000000600	45	23	0.797276	FALSE	149	44	2.04283	TRUE	Krit1
ENSMUSG00000037300	34	26	0.216008	FALSE	54	16	2.03798	TRUE	Ttc13
ENSMUSG00000039879	15	15	-0.171015	FALSE	162	48	2.03798	TRUE	Heca
ENSMUSG00000056698	91	54	0.581892	FALSE	209	62	2.03625	TRUE	Elmod3
ENSMUSG00000023932	34	36	-0.253477	FALSE	138	41	2.03406	TRUE	Cdc5l
ENSMUSG00000058558	80	44	0.691481	FALSE	141	42	2.03032	TRUE	Rpl5
ENSMUSG00000022773	236	140	0.582345	TRUE	797	238	2.02671	TRUE	Ypel1
ENSMUSG00000000605	98	68	0.356232	FALSE	156	47	2.0139	TRUE	Clcn4-2
ENSMUSG00000039706	25	19	0.224914	FALSE	73	22	2.01348	TRUE	Ldb2
ENSMUSG00000028538	50	33	0.428447	FALSE	408	123	2.013	TRUE	St3gal3
ENSMUSG00000034795	201	219	-0.29475	FALSE	1978	607	1.98736	TRUE	Ccdc122
ENSMUSG00000024725	533	532	-0.168306	FALSE	3173	1005	1.94174	TRUE	Ostf1
ENSMUSG00000039220	1452	850	0.601492	TRUE	2927	979	1.86313	TRUE	Ppp1r10
ENSMUSG00000041483	246	174	0.328556	FALSE	1107	374	1.84864	TRUE	Zfp281
ENSMUSG00000039701	594	376	0.488715	TRUE	1078	368	1.83367	TRUE	Usp53
ENSMUSG00000063856	975	1036	-0.258565	TRUE	2975	1027	1.81754	TRUE	Gpx1
ENSMUSG00000037032	911	552	0.551768	TRUE	2644	918	1.80925	TRUE	Apbb1
ENSMUSG00000002985	277	330	-0.423595	TRUE	1579	555	1.79154	TRUE	Apoe
ENSMUSG00000020653	927	504	0.70813	TRUE	1344	473	1.78971	TRUE	Klf11
ENSMUSG00000066000	1561	1138	0.284955	TRUE	1874	672	1.76268	TRUE	2610305D13Rik
ENSMUSG00000052446	1219	1080	0.00365169	FALSE	3038	1105	1.74217	TRUE	Zfp961
ENSMUSG00000036309	4536	3356	0.263663	TRUE	2122	778	1.73067	TRUE	Skp1a
ENSMUSG00000022978	866	654	0.234061	FALSE	1011	376	1.71007	TRUE	2610039C10Rik
ENSMUSG00000073176	1131	1036	-0.0444402	FALSE	2542	947	1.70762	TRUE	Zfp449
ENSMUSG00000055884	274	173	0.492389	TRUE	997	373	1.70151	TRUE	Fancm
ENSMUSG00000018727	322	249	0.1999	FALSE	1871	709	1.68304	TRUE	Cpsf4l
ENSMUSG00000080916	414	551	-0.583437	TRUE	5901	2254	1.67156	TRUE	Gm12463
ENSMUSG00000041377	322	459	-0.682449	TRUE	3155	1231	1.6409	TRUE	Ninj2
ENSMUSG00000068323	375	214	0.638265	TRUE	1456	569	1.6386	TRUE	Slc4a5
ENSMUSG00000029599	421	225	0.73288	TRUE	890	362	1.58091	TRUE	Ddx54
ENSMUSG00000030726	637	377	0.585714	TRUE	1189	486	1.57381	TRUE	Pold3
ENSMUSG00000028645	437	245	0.663836	TRUE	936	385	1.56474	TRUE	Slc2a1
ENSMUSG00000026353	356	272	0.217255	FALSE	1393	577	1.55464	TRUE	Ubxn4
ENSMUSG00000069867	1871	2342	-0.494947	TRUE	16464	6893	1.5392	TRUE	Pabpn1l
ENSMUSG00000032508	514	423	0.110096	FALSE	1239	520	1.53568	TRUE	Myd88
ENSMUSG00000001349	629	822	-0.557093	TRUE	2204	927	1.53257	TRUE	Cnn1
ENSMUSG00000070345	910	522	0.630802	TRUE	2704	1159	1.50531	TRUE	Hsf5
ENSMUSG00000031818	243	179	0.269982	FALSE	893	386	1.49315	TRUE	Cox4i1
ENSMUSG00000028719	526	354	0.400298	TRUE	1482	641	1.49224	TRUE	Cmpk1
ENSMUSG00000020528	192	230	-0.431543	FALSE	1410	610	1.4919	TRUE	Prpsap2
ENSMUSG00000040732	367	411	-0.334373	FALSE	972	422	1.4868	TRUE	Erg
ENSMUSG00000022635	434	249	0.630534	TRUE	1042	453	1.48486	TRUE	Zcrb1
ENSMUSG00000031023	893	460	0.786011	TRUE	1726	758	1.47025	TRUE	D930014E17Rik
ENSMUSG00000062352	6387	5308	0.095955	TRUE	4037	1779	1.46531	TRUE	Itgb1bp1
ENSMUSG00000049723	343	295	0.0464785	FALSE	845	375	1.45515	TRUE	Mmp12
ENSMUSG00000033713	320	365	-0.36084	FALSE	845	376	1.45131	TRUE	Foxn3
ENSMUSG00000018572	518	437	0.0743037	FALSE	8126	3617	1.45084	TRUE	Phf23
ENSMUSG00000041836	690	604	0.0210327	FALSE	1365	611	1.44275	TRUE	Ptpre
ENSMUSG00000055184	492	448	-0.0358555	FALSE	1875	842	1.43809	TRUE	Fam72a
ENSMUSG00000029660	454	487	-0.272245	FALSE	995	450	1.42786	TRUE	4930588N13Rik
ENSMUSG00000040139	421	528	-0.497733	TRUE	1609	730	1.42329	TRUE	9430038I01Rik
ENSMUSG00000048592	643	372	0.618501	TRUE	1620	735	1.42327	TRUE	Gm5946
ENSMUSG00000058594	846	822	-0.129496	FALSE	4706	2151	1.41258	TRUE	Fbxo18
ENSMUSG00000052033	7176	6155	0.0504059	FALSE	18456	8464	1.40777	TRUE	Pfdn4
ENSMUSG00000031497	2076	1466	0.330906	TRUE	5169	2381	1.40141	TRUE	Tnfsf13b
ENSMUSG00000036792	498	399	0.148742	FALSE	942	436	1.39449	TRUE	Mbd5
ENSMUSG00000037376	801	646	0.139253	FALSE	1163	539	1.39258	TRUE	Trmt6
ENSMUSG00000007050	989	621	0.500362	TRUE	1489	698	1.37614	TRUE	Lsm2
ENSMUSG00000038250	1404	771	0.693725	TRUE	2444	1151	1.36945	TRUE	Usp38
ENSMUSG00000022898	220	272	-0.477118	TRUE	1576	750	1.3544	TRUE	Dscr3
ENSMUSG00000017132	789	436	0.684682	TRUE	1852	882	1.35332	TRUE	Cyth1
ENSMUSG00000087679	855	1076	-0.502697	TRUE	1066	508	1.3524	TRUE	C330006A16Rik
ENSMUSG00000085454	647	463	0.311738	TRUE	2166	1041	1.34015	TRUE	Gm16320
ENSMUSG00000033192	415	385	-0.0627622	FALSE	1548	751	1.32661	TRUE	Lpcat2
ENSMUSG00000064341	170575	91678	0.724744	TRUE	74329	36100	1.32502	TRUE	mt-Nd1
ENSMUSG00000064367	22111	12237	0.682499	TRUE	11473	5597	1.31861	TRUE	mt-Nd5
ENSMUSG00000028772	247	321	-0.549077	TRUE	1051	514	1.31501	TRUE	Zcchc17
ENSMUSG00000042708	322	406	-0.505434	TRUE	937	459	1.31265	TRUE	1700012A16Rik
ENSMUSG00000028902	1094	1511	-0.636906	TRUE	2952	1449	1.30973	TRUE	Sf3a3
ENSMUSG00000001687	539	611	-0.351902	TRUE	1303	642	1.30428	TRUE	Ubl3
ENSMUSG00000026355	692	876	-0.511174	TRUE	3817	1882	1.30326	TRUE	Mcm6
ENSMUSG00000004100	2039	1781	0.0241591	FALSE	7669	3799	1.29651	TRUE	Ppan
ENSMUSG00000026696	877	644	0.274501	TRUE	2927	1465	1.28161	TRUE	Vamp4
ENSMUSG00000020018	538	417	0.196544	FALSE	3837	1931	1.27372	TRUE	Snrpf
ENSMUSG00000027533	673	361	0.727593	TRUE	1137	573	1.27172	TRUE	Fabp5
ENSMUSG00000015759	212	173	0.122277	FALSE	789	403	1.25234	TRUE	Cnih
ENSMUSG00000020287	534	495	-0.0616039	FALSE	3456	1768	1.25008	TRUE	Mpg
ENSMUSG00000007892	361	314	0.0302192	FALSE	3038	1558	1.24652	TRUE	Rplp1
ENSMUSG00000069565	529	436	0.107924	FALSE	810	417	1.24097	TRUE	Dazap1
ENSMUSG00000044847	703	567	0.139161	FALSE	1495	776	1.22911	TRUE	Lsm11
ENSMUSG00000030595	758	457	0.558989	TRUE	1414	735	1.22706	TRUE	Nfkbib
ENSMUSG00000044098	445	433	-0.131577	FALSE	794	416	1.21565	TRUE	Rsbn1
ENSMUSG00000022292	1330	905	0.384421	TRUE	1934	1015	1.2132	TRUE	Rrm2b
ENSMUSG00000085787	313	191	0.541575	TRUE	1632	858	1.21068	TRUE	Gm13092
ENSMUSG00000022089	2722	1807	0.420055	TRUE	7540	3970	1.20852	TRUE	Bin3
ENSMUSG00000064368	8571	7273	0.0658978	FALSE	3097	1631	1.20821	TRUE	mt-Nd6
ENSMUSG00000020289	505	462	-0.0426246	FALSE	2922	1542	1.20524	TRUE	Nprl3
ENSMUSG00000050050	602	367	0.542968	TRUE	968	511	1.20477	TRUE	Ccdc158
ENSMUSG00000024695	1000	576	0.624844	TRUE	2189	1165	1.19303	TRUE	Zfp91
ENSMUSG00000070520	4723	4240	-0.0153759	FALSE	7720	4123	1.188	TRUE	Ndnl2
ENSMUSG00000085956	216	231	-0.267877	FALSE	1065	570	1.18491	TRUE	4930481B07Rik
ENSMUSG00000037492	357	208	0.608325	TRUE	2400	1296	1.17206	TRUE	Zmat4
ENSMUSG00000005580	280	229	0.119064	FALSE	1640	886	1.17141	TRUE	Adcy9
ENSMUSG00000058267	1059	692	0.442844	TRUE	2164	1173	1.16659	TRUE	Mrps14
ENSMUSG00000035614	1799	1237	0.369335	TRUE	2246	1218	1.16593	TRUE	Fam179b
ENSMUSG00000034880	329	333	-0.18845	FALSE	989	540	1.1561	TRUE	Mrpl34
ENSMUSG00000040877	341	238	0.347795	FALSE	652	356	1.15609	TRUE	Wdr25
ENSMUSG00000031556	363	305	0.0801452	FALSE	2227	1218	1.15368	TRUE	Tm2d2
ENSMUSG00000071172	1128	811	0.304978	TRUE	1479	809	1.1535	TRUE	Srsf3
ENSMUSG00000064345	44060	23700	0.723567	TRUE	22982	12572	1.15338	TRUE	mt-Nd2
ENSMUSG00000040771	765	922	-0.440322	TRUE	1806	989	1.15185	TRUE	AI314976
ENSMUSG00000038290	845	558	0.427671	TRUE	1096	602	1.1475	TRUE	Smg6
ENSMUSG00000028165	744	481	0.458251	TRUE	1703	937	1.14505	TRUE	Cisd2
ENSMUSG00000039131	2659	2033	0.216258	TRUE	12118	6681	1.14211	TRUE	Gipc2
ENSMUSG00000036873	242	215	-0.000344734	FALSE	1052	580	1.1421	TRUE	2410004B18Rik
ENSMUSG00000035268	488	363	0.255896	FALSE	718	397	1.13794	TRUE	Pkig
ENSMUSG00000027133	208	263	-0.509494	TRUE	1295	724	1.12198	TRUE	Nop10
ENSMUSG00000025724	2025	2355	-0.38882	TRUE	6827	3835	1.11512	TRUE	Sec11a
ENSMUSG00000034349	510	415	0.126371	FALSE	1334	750	1.11389	TRUE	Smc4
ENSMUSG00000042272	990	923	-0.0699172	FALSE	2202	1239	1.11273	TRUE	Sestd1
ENSMUSG00000047603	716	429	0.567967	TRUE	1686	949	1.11222	TRUE	Zfp235
ENSMUSG00000021958	460	363	0.170649	FALSE	1025	577	1.11207	TRUE	Pinx1
ENSMUSG00000035062	429	361	0.0779637	FALSE	849	479	1.10883	TRUE	Zc4h2
ENSMUSG00000036111	17505	12882	0.271395	TRUE	73551	41749	1.10009	TRUE	Lmo1
ENSMUSG00000031381	1345	1294	-0.115247	FALSE	3887	2214	1.09509	TRUE	Piga
ENSMUSG00000022621	576	547	-0.0964871	FALSE	894	510	1.09287	TRUE	Rabl2
ENSMUSG00000062753	485	530	-0.299023	TRUE	2070	1190	1.08176	TRUE	AI413582
ENSMUSG00000024845	3004	2142	0.316911	TRUE	6427	3699	1.0801	TRUE	Tmem134
ENSMUSG00000032041	331	344	-0.226592	FALSE	1702	981	1.078	TRUE	Tirap
ENSMUSG00000041708	586	349	0.576659	TRUE	1275	735	1.07777	TRUE	Mpped1
ENSMUSG00000022807	1233	1185	-0.113729	FALSE	2639	1524	1.07522	TRUE	Osbpl11
ENSMUSG00000000631	361	247	0.376473	FALSE	696	402	1.07498	TRUE	Myo18a
ENSMUSG00000025967	2238	1683	0.24016	TRUE	6413	3710	1.07267	TRUE	Eef1b2
ENSMUSG00000015812	405	254	0.502078	TRUE	1324	767	1.0707	TRUE	Gnrh1
ENSMUSG00000044339	553	603	-0.295894	TRUE	2255	1315	1.06116	TRUE	Alkbh2
ENSMUSG00000075611	1783	1392	0.186132	TRUE	2804	1640	1.05688	TRUE	Gm11545
ENSMUSG00000029363	1222	970	0.162173	FALSE	2650	1550	1.05682	TRUE	Rfc5
ENSMUSG00000028610	947	600	0.487387	TRUE	3417	2000	1.05582	TRUE	Dmrtb1
ENSMUSG00000025907	474	302	0.479323	TRUE	899	529	1.04814	TRUE	Rb1cc1
ENSMUSG00000020372	4805	4401	-0.0443101	FALSE	30282	17840	1.04644	TRUE	Gnb2l1
ENSMUSG00000019188	1818	1950	-0.272137	TRUE	9982	5895	1.04293	TRUE	H13
ENSMUSG00000022076	250	249	-0.165233	FALSE	794	470	1.03957	TRUE	Klhl1
ENSMUSG00000028487	1209	724	0.568738	TRUE	1687	999	1.03899	TRUE	Bnc2
ENSMUSG00000024949	1080	639	0.586128	TRUE	1330	788	1.03825	TRUE	Sf1
ENSMUSG00000028563	287	374	-0.553003	TRUE	1147	680	1.03735	TRUE	Tm2d1
ENSMUSG00000001964	925	795	0.0474834	FALSE	1374	816	1.03483	TRUE	Emd
ENSMUSG00000031458	3300	3710	-0.339968	TRUE	6314	3750	1.03475	TRUE	2410022L05Rik
ENSMUSG00000002804	574	409	0.317935	TRUE	2572	1530	1.03245	TRUE	Nudt14
ENSMUSG00000079552	334	179	0.728873	TRUE	792	473	1.02675	TRUE	NA
ENSMUSG00000024516	413	483	-0.396897	TRUE	946	565	1.02668	TRUE	Sec11c
ENSMUSG00000084957	1117	865	0.197842	FALSE	1666	1000	1.01948	TRUE	Bbip1
ENSMUSG00000045294	251	349	-0.646555	TRUE	1031	619	1.01912	TRUE	Insig1
ENSMUSG00000033186	218	293	-0.597588	TRUE	964	580	1.01607	TRUE	Mzt1
ENSMUSG00000022723	496	517	-0.230839	FALSE	2846	1721	1.00878	TRUE	Crybg3
ENSMUSG00000001416	277	173	0.508099	TRUE	878	533	1.00318	TRUE	Cct3
ENSMUSG00000026520	239	197	0.1078	FALSE	666	405	1.00069	TRUE	Pycr2
ENSMUSG00000052293	771	462	0.567823	TRUE	1460	888	1.00043	TRUE	Taf9
ENSMUSG00000072836	312	442	-0.673515	TRUE	2061	1254	0.999898	TRUE	NA
ENSMUSG00000020430	331	266	0.14439	FALSE	1021	622	0.998087	TRUE	Pes1
ENSMUSG00000035936	266	204	0.211842	FALSE	703	429	0.995638	TRUE	Aldh5a1
ENSMUSG00000002379	624	923	-0.7358	TRUE	4463	2735	0.989564	TRUE	Ndufa11
ENSMUSG00000013465	212	241	-0.355984	FALSE	1517	930	0.989009	TRUE	Cobra1
ENSMUSG00000047260	199	259	-0.551199	TRUE	789	484	0.988109	TRUE	Tmem93
ENSMUSG00000057234	223	195	0.0225545	FALSE	579	356	0.984777	TRUE	Mettl15
ENSMUSG00000020790	540	447	0.101669	FALSE	857	528	0.981848	TRUE	Ankfy1
ENSMUSG00000031671	1122	581	0.778447	TRUE	1543	951	0.981312	TRUE	Setd6
ENSMUSG00000034762	896	1006	-0.338075	TRUE	2805	1730	0.98032	TRUE	Glis1
ENSMUSG00000049314	291	288	-0.156065	FALSE	950	586	0.980118	TRUE	Fbxw13
ENSMUSG00000041343	487	327	0.403616	TRUE	581	359	0.977645	TRUE	Ankrd42
ENSMUSG00000027122	424	650	-0.787391	TRUE	1602	990	0.977465	TRUE	2700007P21Rik
ENSMUSG00000020870	5047	4977	-0.150865	TRUE	5528	3427	0.972902	TRUE	Cdc34-ps
ENSMUSG00000021176	469	285	0.547611	TRUE	1208	750	0.970749	TRUE	2610021K21Rik
ENSMUSG00000024378	303	289	-0.102767	FALSE	744	462	0.970501	TRUE	Stard4
ENSMUSG00000030983	353	273	0.199752	FALSE	988	615	0.967016	TRUE	Bccip
ENSMUSG00000059301	271	168	0.518816	TRUE	895	558	0.964713	TRUE	Gm5434
ENSMUSG00000036168	749	511	0.380627	TRUE	2427	1515	0.962947	TRUE	Ccdc38
ENSMUSG00000030189	459	254	0.682651	TRUE	635	397	0.960708	TRUE	Csda
ENSMUSG00000025903	576	329	0.636966	TRUE	560	351	0.957047	TRUE	Lypla1
ENSMUSG00000027210	3421	2315	0.392391	TRUE	5601	3514	0.955661	TRUE	Meis2
ENSMUSG00000026739	11115	8488	0.217996	TRUE	9877	6197	0.955594	TRUE	Bmi1
ENSMUSG00000039563	913	543	0.578648	TRUE	1259	791	0.95362	TRUE	2210406O10Rik
ENSMUSG00000052419	568	556	-0.140209	FALSE	910	572	0.952942	TRUE	2610001J05Rik
ENSMUSG00000024165	727	430	0.586604	TRUE	2405	1516	0.948858	TRUE	Hn1l
ENSMUSG00000039195	408	217	0.739859	TRUE	1568	989	0.947974	TRUE	1110008P14Rik
ENSMUSG00000001039	3011	2768	-0.0496164	FALSE	11493	7263	0.945209	TRUE	B9d1
ENSMUSG00000078622	1876	2133	-0.356239	TRUE	4581	2900	0.942701	TRUE	Ccdc47
ENSMUSG00000053317	1342	906	0.395787	TRUE	4012	2544	0.940314	TRUE	Sec61b
ENSMUSG00000032998	440	259	0.593536	TRUE	681	432	0.939714	TRUE	Foxj3
ENSMUSG00000015749	461	442	-0.110295	FALSE	731	464	0.938837	TRUE	Anp32e
ENSMUSG00000053870	507	306	0.557439	TRUE	756	480	0.938443	TRUE	Fpgt
ENSMUSG00000006373	354	374	-0.250304	FALSE	844	537	0.935412	TRUE	Pgrmc1
ENSMUSG00000020519	2868	1748	0.543325	TRUE	8661	5532	0.929823	TRUE	Sap30l
ENSMUSG00000051965	1906	1220	0.472652	TRUE	1713	1095	0.928685	TRUE	Nanos2
ENSMUSG00000031788	1753	2365	-0.603029	TRUE	5351	3425	0.926795	TRUE	Kifc3
ENSMUSG00000024592	472	400	0.0677717	FALSE	1554	995	0.926309	TRUE	C330018D20Rik
ENSMUSG00000029616	516	600	-0.388607	TRUE	1951	1250	0.925377	TRUE	Erp29
ENSMUSG00000034120	1263	1270	-0.178989	FALSE	1751	1122	0.925197	TRUE	Srsf2
ENSMUSG00000031922	305	298	-0.137518	FALSE	961	616	0.924697	TRUE	Cep57
ENSMUSG00000033255	376	295	0.179003	FALSE	1425	914	0.923787	TRUE	Gm5134
ENSMUSG00000031903	823	537	0.444955	TRUE	1122	720	0.923095	TRUE	Pla2g15
ENSMUSG00000020231	205	306	-0.748923	TRUE	962	618	0.921521	TRUE	Dip2a
ENSMUSG00000043866	1031	592	0.62936	TRUE	1408	905	0.920749	TRUE	Taf10
ENSMUSG00000021671	289	284	-0.145837	FALSE	675	434	0.920283	TRUE	Poc5
ENSMUSG00000024258	3339	3922	-0.403189	TRUE	12350	7944	0.919664	TRUE	Polr2d
ENSMUSG00000036992	1689	1965	-0.389375	TRUE	7388	4755	0.918829	TRUE	Nxt1
ENSMUSG00000022948	928	575	0.519548	TRUE	2440	1573	0.916453	TRUE	Setd4
ENSMUSG00000018983	348	314	-0.0226924	FALSE	1635	1056	0.913772	TRUE	E2f2
ENSMUSG00000028822	472	623	-0.57146	TRUE	4771	3084	0.91258	TRUE	Tmem50a
ENSMUSG00000025665	2053	1591	0.196785	TRUE	3171	2051	0.911701	TRUE	Rps6ka6
ENSMUSG00000028676	877	816	-0.0670074	FALSE	1216	787	0.910799	TRUE	Srsf10
ENSMUSG00000019256	640	490	0.214275	FALSE	1646	1070	0.904444	TRUE	Ahr
ENSMUSG00000046598	564	638	-0.348876	TRUE	1337	870	0.903003	TRUE	Bdh1
ENSMUSG00000029431	1254	1044	0.0934005	FALSE	2228	1452	0.900799	TRUE	B3gnt4
ENSMUSG00000029817	335	306	-0.0403857	FALSE	552	360	0.899762	TRUE	Tra2a
ENSMUSG00000031917	1096	976	-0.00372038	FALSE	2740	1787	0.899727	TRUE	Nip7
ENSMUSG00000020277	278	182	0.440131	FALSE	883	576	0.899436	TRUE	Pfkl
ENSMUSG00000030986	1212	652	0.723431	TRUE	3585	2340	0.898555	TRUE	Dhx32
ENSMUSG00000078373	502	503	-0.173886	FALSE	1075	702	0.897885	TRUE	2010109K11Rik
ENSMUSG00000030188	430	319	0.259765	FALSE	539	352	0.897801	TRUE	Magohb
ENSMUSG00000063882	457	507	-0.320807	TRUE	1200	785	0.895361	TRUE	Uqcrh
ENSMUSG00000024645	272	192	0.331485	FALSE	895	586	0.894078	TRUE	1700034H14Rik
ENSMUSG00000034998	697	400	0.630144	TRUE	1919	1257	0.893461	TRUE	Foxn2
ENSMUSG00000079426	4913	2811	0.634506	TRUE	9117	5972	0.893436	TRUE	Arpc4
ENSMUSG00000032782	236	310	-0.564496	TRUE	638	418	0.893144	TRUE	Cntrob
ENSMUSG00000023723	1694	867	0.795315	TRUE	2783	1825	0.891835	TRUE	Mrps23
ENSMUSG00000017664	334	230	0.367199	FALSE	1465	961	0.891383	TRUE	Slc35c2
ENSMUSG00000026281	229	313	-0.62183	TRUE	1024	672	0.890773	TRUE	Dtymk
ENSMUSG00000024604	1701	1267	0.253951	TRUE	2053	1348	0.890004	TRUE	Rbm22
ENSMUSG00000042508	656	473	0.300841	TRUE	1346	886	0.886391	TRUE	Dmtf1
ENSMUSG00000040631	526	394	0.245852	FALSE	1579	1041	0.884132	TRUE	Dok4
ENSMUSG00000022940	185	234	-0.509998	TRUE	858	566	0.883266	TRUE	Pigp
ENSMUSG00000074129	1069	951	-0.00227051	FALSE	2653	1751	0.882536	TRUE	Rpl13a
ENSMUSG00000032346	1817	1780	-0.141334	FALSE	3376	2233	0.879423	TRUE	Ooep
ENSMUSG00000026849	2783	2680	-0.116607	FALSE	8282	5498	0.874163	TRUE	Tor1a
ENSMUSG00000024844	2891	1691	0.602677	TRUE	5161	3428	0.873374	TRUE	Banf1
ENSMUSG00000052751	269	401	-0.747011	TRUE	1321	878	0.872429	TRUE	Repin1
ENSMUSG00000034317	1298	758	0.605006	TRUE	3932	2615	0.871543	TRUE	Trim59
ENSMUSG00000032051	466	361	0.197316	FALSE	846	563	0.870614	TRUE	Fdx1
ENSMUSG00000019883	1571	1114	0.324919	TRUE	1603	1068	0.868954	TRUE	Echdc1
ENSMUSG00000038069	660	765	-0.384009	TRUE	2396	1600	0.865647	TRUE	Cdkn2aip
ENSMUSG00000055942	6035	4158	0.366449	TRUE	9957	6653	0.864797	TRUE	Gm4745
ENSMUSG00000044224	486	479	-0.150084	FALSE	969	648	0.863594	TRUE	Dnajc21
ENSMUSG00000037013	3009	3018	-0.175324	TRUE	3584	2397	0.863432	TRUE	Ss18
ENSMUSG00000025762	1038	829	0.153347	FALSE	1632	1095	0.858801	TRUE	Larp1b
ENSMUSG00000020098	4328	2817	0.448526	TRUE	4158	2792	0.857682	TRUE	Pcbd1
ENSMUSG00000028541	1361	1662	-0.459268	TRUE	6403	4303	0.856496	TRUE	B4galt2
ENSMUSG00000034473	923	601	0.447951	TRUE	1891	1271	0.856276	TRUE	Sec22a
ENSMUSG00000019790	5311	5796	-0.297089	TRUE	6510	4382	0.854159	TRUE	Stxbp5
ENSMUSG00000024986	1584	866	0.700118	TRUE	1074	723	0.854017	TRUE	Hhex
ENSMUSG00000014606	390	523	-0.594352	TRUE	1001	674	0.853712	TRUE	Slc25a11
ENSMUSG00000030471	464	574	-0.477941	TRUE	1458	982	0.853287	TRUE	Zdhhc13
ENSMUSG00000031990	190	260	-0.623527	TRUE	824	555	0.853247	TRUE	Jam3
ENSMUSG00000071235	2304	1292	0.66352	TRUE	3496	2361	0.849398	TRUE	Vrtn
ENSMUSG00000062646	653	674	-0.216681	FALSE	1728	1168	0.848154	TRUE	Ganc
ENSMUSG00000037857	1506	1460	-0.126262	FALSE	2270	1535	0.847545	TRUE	Nufip2
ENSMUSG00000050148	2044	2064	-0.185063	TRUE	6481	4397	0.842788	TRUE	Ubqln2
ENSMUSG00000040913	1579	1640	-0.2257	TRUE	14737	10015	0.840371	TRUE	Fbxw4
ENSMUSG00000028629	1646	1326	0.140868	FALSE	3466	2358	0.838799	TRUE	Dem1
ENSMUSG00000041846	248	175	0.33197	FALSE	524	357	0.836734	TRUE	Smek1
ENSMUSG00000034601	522	686	-0.565174	TRUE	3677	2510	0.833933	TRUE	2700049A03Rik
ENSMUSG00000036257	716	512	0.312801	TRUE	1981	1356	0.829963	TRUE	Pnpla8
ENSMUSG00000002845	602	402	0.411553	TRUE	2948	2018	0.829901	TRUE	Tmem39a
[truncated: 339 more rows]
