# Supplementary material for: Whole Transcriptome Analysis of the Effects of Type I Diabetes on Mouse Oocytes
Source: PLoS One. 2012 Jul 24;7(7):e41981. doi: 10.1371/journal.pone.0041981 (PMC3404043; doi:10.1371/journal.pone.0041981)
Supplement: Dataset S2 — Expression Information of Cell Cycle Associated Genes in Diabetic Oocytes. (XLS) [file pone.0041981.s006.xls]

## Sheet: mitosis_data
GO term	Gene symbol	Gene expression value in NOD diabetic mice oocytes	Gene expression value in NOD normal mice oocytes	NODNormalizedLog2	Gene expression value in STZ diabetic mice oocytes	Gene expression value in ICR normal mice oocytes	STZNormalizedLog2
regulation of cyclin-dependent protein kinase activity	Bccip	353	273	0.199752	988	615	0.967016
	Blm	941	692	0.272408	1681	2149	-0.0712549
	Cdk5rap1	46	35	0.223264	52	53	0.25561
	Cdkn1a	62	20	1.46125	16	100	-2.36077
	Cdkn2c	49	65	-0.578673	107	150	-0.204261
	Gtpbp4	458	336	0.275871	512	716	-0.200725
	Adam17	1014	1957	-1.1196	4237	7259	-0.493637
	Akt1	6853	4534	0.424936	14303	18218	-0.0659559
	Egfr	409	424	-0.222979	685	1435	-0.783784
	Pim1	20	14	0.343558	12	21	-0.524264
	Hspa2	48	111	-1.38047	151	92	0.997934
	Apc	1275	1635	-0.529809	5178	5218	0.271989
	Cdkn1b	36	63	-0.97837	36	59	-0.429627
	Hexim2	78	80	-0.207541	477	342	0.763084
	Lats1	45	14	1.51348	156	36	2.39857
	Lats2	21	20	-0.100626	71	96	-0.152124
	Men1	165	271	-0.886842	396	542	-0.169702
	Plk1	2357	1830	0.194093	4045	3907	0.333169
	Tcfap4	124	392	-1.83153	124	170	-0.172104
	Ccnd3	830	833	-0.17622	2085	2674	-0.0758612
	Ccny	685	444	0.454529	764	1060	-0.189329
	Psmd10	104	38	1.2815	94	149	-0.381489
regulation of mitotic cell cycle	Cdkn1a	62	20	1.46125	16	100	-2.36077
	Ppp2r5c	2706	1273	0.916914	3778	4447	0.0478812
	Rbm38	6423	6765	-0.245858	15758	19186	-0.000878633
	Cdc42	1819	2416	-0.58049	1666	2550	-0.331018
	Cdk11b	798	255	1.47488	541	1037	-0.655625
	Cenpe	1508	1268	0.0790666	3111	5155	-0.445503
	Rcc1	967	1436	-0.741483	663	1363	-0.756614
	Dbf4	6995	6651	-0.0982623	12987	14773	0.0971963
	Mdm2	5258	7190	-0.622493	9742	12340	-0.0579616
	Mtbp	74	74	-0.171015	560	848	-0.315547
	Brca2	5293	4136	0.184834	9888	11922	0.0132153
	Cdt1	1901	1575	0.100392	5969	5902	0.299376
	Ilkap	172	243	-0.669563	437	392	0.439871
	Rb1	9516	4489	0.912946	6485	5198	0.602241
	Tcfap4	124	392	-1.83153	124	170	-0.172104
	Ube2l3	171	72	1.07691	202	281	-0.193124
	Chfr	1737	2277	-0.561552	2004	1679	0.538371
	Kntc1	574	198	1.36454	884	1215	-0.175747
	Mad2l1	6881	3968	0.623191	9173	9231	0.273998
	Mad2l1bp	771	753	-0.136934	2470	2419	0.313191
	Rad17	922	482	0.764718	979	1113	0.0980181
	Trrap	23	34	-0.734916	208	58	2.12555
	Zw10	260	101	1.19314	53	299	-2.21299
	Zwilch	11	12	-0.296546	14	41	-1.26711
	Zwint	104	38	1.2815	37	122	-1.43819
	Apc	1275	1635	-0.529809	5178	5218	0.271989
	Cep192	459	562	-0.463091	1884	1608	0.511622
	Tpr	1491	1122	0.239192	2522	2761	0.152468
	Ccng1	28	25	-0.00751639	60	105	-0.524264
	Cdk1	41	19	0.938609	21	28	-0.131947
	Nbn	44	52	-0.412023	16	187	-3.2638
	Npm2	1982	2734	-0.635071	3890	4713	0.00621536
	4933424B01Rik	2567	1426	0.677094	2292	2161	0.367999
	Aatf	35	31	0.00407158	283	222	0.633333
	Afap1l2	11776	10003	0.0644017	20209	20274	0.278458
	C77370	36	59	-0.883733	82	79	0.336862
	Cul4a	196	257	-0.56193	690	660	0.347221
	Cyld	262	202	0.204196	912	790	0.490272
	Dynlt3	1607	1232	0.212353	1648	1455	0.462788
	Fbxo5	57	97	-0.938038	195	102	1.218
	Hdac3	122	173	-0.674906	929	757	0.578476
	Pim3	227	149	0.436365	248	165	0.870965
	Plk1	2357	1830	0.194093	4045	3907	0.333169
	Pold1	18	33	-1.04548	190	106	1.12503
	Sik1	23	28	-0.454808	21	29	-0.182573
	Cenpf	7261	403	4.0003	2544	1420	1.1243
	Brd4	1683	1102	0.439896	3725	4551	-0.00585227
	Usp47	853	311	1.28462	1914	739	1.65604
	Anapc10	952	454	0.897254	1660	1155	0.806381
	Anapc4	983	778	0.166406	1423	1415	0.291224
	Cdc23	6983	7955	-0.35903	8358	15818	-0.637247
	Birc5	12154	4675	1.20738	10108	7602	0.694138
	Ube2c	894	685	0.213156	4274	3990	0.382289
	Bcat1	882	187	2.06673	656	623	0.357555
	Dgkz	303	442	-0.715744	915	1158	-0.0567007
	Rfwd3	82	213	-1.54817	310	432	-0.195672
	Rps27l	7807	4837	0.519641	5953	5134	0.496624
	Trp63	175	216	-0.474692	459	493	0.179997
	Trp73	34	28	0.109093	197	204	0.232717
	Nae1	3646	2335	0.471877	2698	2543	0.36845
	Hras1	160	315	-1.1483	1132	780	0.820419
	Hus1	166	191	-0.373405	1407	953	0.845165
	Pura	23	39	-0.932855	144	209	-0.254343
	Clspn	4558	2336	0.793346	4146	3375	0.579924
	Ccnb1	55329	40237	0.288498	43269	60463	-0.199628
	Sbds	1560	1252	0.146296	2732	2241	0.568906
	Apbb1	911	552	0.551768	2644	918	1.80925
	Apbb2	198	244	-0.472396	272	868	-1.391
	Chmp1a	248	137	0.685149	323	165	1.25216
	Crlf3	40	15	1.24402	110	59	1.18181
	Dcun1d3	256	189	0.266742	169	111	0.889554
	Apex1	110	60	0.703454	131	97	0.716601
	Cul4b	3207	1958	0.540828	3087	2476	0.601285
	Bmp7	81	67	0.102746	109	152	-0.196652
	Esr1	593	617	-0.228254	1364	1423	0.221999
	Nme6	134	33	1.85068	225	178	0.621139
	Edn1	42	99	-1.40805	62	281	-1.89714
	Egf	57	78	-0.623527	980	1370	-0.200231
	Fgf8	68	50	0.272592	160	94	1.05043
	Igf2	268	138	0.78655	123	258	-0.785622
	Ins2	17	140	-3.21284	576	361	0.957161
	Insr	68	23	1.39289	26	119	-1.91129
	Lrp5	23	31	-0.601649	25	15	1.02006
	Nusap1	3002	596	2.16152	1636	1801	0.144465
	Pebp1	159	250	-0.823916	492	668	-0.158099
	Phip	630	656	-0.229359	1701	1532	0.434058
	Btg4	110220	78458	0.319378	102580	133647	-0.0985871
	Dlg1	935	748	0.150913	694	777	0.120112
	Egfr	409	424	-0.222979	685	1435	-0.783784
	Foxc1	321	103	1.46891	230	84	1.73626
	Scrib	22	69	-1.82011	80	194	-0.994894
	Smad3	17204	15353	-0.00679167	25167	33381	-0.124403
	Trim35	231	251	-0.29081	71	161	-0.898079
	Eif4e	885	355	1.14684	1194	906	0.681311
	Eif4ebp1	23	57	-1.48034	155	152	0.311288
	Pafah1b1	4338	1551	1.31282	2150	2994	-0.194647
	Rps6kb1	393	161	1.11645	384	376	0.313465
	Stat5a	633	691	-0.297495	964	1362	-0.215531
	Usp2	1509	1506	-0.168144	6290	6435	0.250211
	Usp22	140	276	-1.15026	183	872	-1.96939
	Ranbp1	38	69	-1.03161	74	159	-0.820339
	Psrc1	1047	825	0.17278	3930	4288	0.157315
	Tpx2	4117	4076	-0.156576	6507	10280	-0.376685
	Mad2l2	1382	486	1.33671	5453	1938	1.77557
	Top2a	44	29	0.430436	43	145	-1.47055
	Top2b	481	1026	-1.26394	844	1046	-0.0264771
	Dync1li1	49	36	0.27377	38	315	-2.76819
	Pcid2	844	389	0.946458	2337	1667	0.770495
	Bid	727	316	1.03102	124	238	-0.657531
	Ptpn6	65	20	1.52942	58	98	-0.473638
	Brd7	6640	5927	-0.00713394	8227	9046	0.146177
	Prmt2	2923	1689	0.620265	9415	7022	0.70617
regulation of cell cycle process	Dclre1b	18	14	0.191555	224	54	2.33556
	Ddb1	22348	29108	-0.552285	32310	57890	-0.558243
	Ercc2	86	15	2.34836	41	41	0.283091
	Rad9	1098	381	1.356	1996	1082	1.1665
	Smc1a	250	209	0.08741	631	621	0.306138
	Wac	38	21	0.684595	95	193	-0.739511
	Xpc	280	213	0.223558	558	747	-0.137752
	Cdt1	1901	1575	0.100392	5969	5902	0.299376
	Clspn	4558	2336	0.793346	4146	3375	0.579924
	Pola1	415	373	-0.0170794	840	1120	-0.131947
	Tipin	2434	2366	-0.130136	2577	2518	0.316505
	Atr	77	57	0.262881	110	203	-0.600885
	Chek1	8172	3887	0.901017	9738	9055	0.388002
	H2afx	389	1226	-1.82713	1595	1773	0.130455
	Hus1	166	191	-0.373405	1407	953	0.845165
	Mapk14	291	15	4.10697	367	303	0.559553
	Nbn	44	52	-0.412023	16	187	-3.2638
	Ptpn11	991	304	1.5338	1041	1277	-0.0116976
	Rad17	922	482	0.764718	979	1113	0.0980181
	Tiprl	828	1058	-0.524652	1185	1286	0.165087
	Usp28	5596	6235	-0.327009	19043	21902	0.081289
	Cdkn1a	62	20	1.46125	16	100	-2.36077
	Ppp2r5c	2706	1273	0.916914	3778	4447	0.0478812
	Rbm38	6423	6765	-0.245858	15758	19186	-0.000878633
	Cdc42	1819	2416	-0.58049	1666	2550	-0.331018
	Cdk11b	798	255	1.47488	541	1037	-0.655625
	Cenpe	1508	1268	0.0790666	3111	5155	-0.445503
	Rcc1	967	1436	-0.741483	663	1363	-0.756614
	Brca2	5293	4136	0.184834	9888	11922	0.0132153
	Dbf4	6995	6651	-0.0982623	12987	14773	0.0971963
	Ilkap	172	243	-0.669563	437	392	0.439871
	Rb1	9516	4489	0.912946	6485	5198	0.602241
	Tcfap4	124	392	-1.83153	124	170	-0.172104
	Ube2l3	171	72	1.07691	202	281	-0.193124
	Chfr	1737	2277	-0.561552	2004	1679	0.538371
	Kntc1	574	198	1.36454	884	1215	-0.175747
	Mad2l1	6881	3968	0.623191	9173	9231	0.273998
	Mad2l1bp	771	753	-0.136934	2470	2419	0.313191
	Trrap	23	34	-0.734916	208	58	2.12555
	Zw10	260	101	1.19314	53	299	-2.21299
	Zwilch	11	12	-0.296546	14	41	-1.26711
	Zwint	104	38	1.2815	37	122	-1.43819
	Apc	1275	1635	-0.529809	5178	5218	0.271989
	Cep192	459	562	-0.463091	1884	1608	0.511622
	Tpr	1491	1122	0.239192	2522	2761	0.152468
	Ccng1	28	25	-0.00751639	60	105	-0.524264
	Cdk1	41	19	0.938609	21	28	-0.131947
	Npm2	1982	2734	-0.635071	3890	4713	0.00621536
	Cenpf	7261	403	4.0003	2544	1420	1.1243
	Chordc1	740	227	1.53382	113	242	-0.815593
	Npm1	1196	1216	-0.194941	1189	1272	0.185741
	Xpo1	1379	459	1.41604	715	475	0.873107
	Tmem67	199	145	0.2857	549	356	0.90802
	Ube2b	197	280	-0.678246	491	331	0.851983
	Brd4	1683	1102	0.439896	3725	4551	-0.00585227
	Usp47	853	311	1.28462	1914	739	1.65604
	Anapc10	952	454	0.897254	1660	1155	0.806381
	Anapc4	983	778	0.166406	1423	1415	0.291224
	Cdc23	6983	7955	-0.35903	8358	15818	-0.637247
	Birc5	12154	4675	1.20738	10108	7602	0.694138
	Ube2c	894	685	0.213156	4274	3990	0.382289
	Bcat1	882	187	2.06673	656	623	0.357555
	Dgkz	303	442	-0.715744	915	1158	-0.0567007
	Rfwd3	82	213	-1.54817	310	432	-0.195672
	Rps27l	7807	4837	0.519641	5953	5134	0.496624
	Trp63	175	216	-0.474692	459	493	0.179997
	Trp73	34	28	0.109093	197	204	0.232717
	Brca1	1134	881	0.193192	1768	3229	-0.585878
	Brcc3	57	50	0.0180187	32	40	-0.0388372
	Bre	155	45	1.61326	141	308	-0.844144
	Cdc14b	112	145	-0.543569	191	285	-0.294298
	Dtl	1949	1555	0.154804	2880	3416	0.0368517
	Fam175a	434	453	-0.232831	816	658	0.593572
	Fzr1	373	651	-0.974497	2272	5123	-0.889935
	Plk1	2357	1830	0.194093	4045	3907	0.333169
	Msh2	684	613	-0.0129059	1176	1470	-0.0388372
	Nek11	30	18	0.56595	56	97	-0.509467
	Nae1	3646	2335	0.471877	2698	2543	0.36845
	Hras1	160	315	-1.1483	1132	780	0.820419
	Pura	23	39	-0.932855	144	209	-0.254343
	Ints3	777	886	-0.360407	3662	3474	0.359125
	Obfc2b	507	36	3.6449	11	73	-2.4473
	Fbxw7	181	328	-1.02872	1034	1180	0.0925402
	Mre11a	93	106	-0.359777	205	213	0.227861
	Smc3	77	472	-2.78687	994	1875	-0.632482
	Stag2	476	834	-0.980101	420	652	-0.351392
	Cdc7	952	757	0.159653	1341	1353	0.270238
	Crebbp	440	450	-0.203437	1186	1354	0.0919672
	Slbp	12595	7673	0.543973	23298	27469	0.0454926
	Timeless	929	499	0.725624	2280	2750	0.0126931
	Calr	440	429	-0.134489	624	884	-0.219409
	Fbxo5	57	97	-0.938038	195	102	1.218
	Gpr3	1375	933	0.388468	2008	3858	-0.659003
	Pde3a	205	126	0.531185	202	411	-0.741692
	Ccnb1	55329	40237	0.288498	43269	60463	-0.199628
	Sbds	1560	1252	0.146296	2732	2241	0.568906
	Apbb1	911	552	0.551768	2644	918	1.80925
	Apbb2	198	244	-0.472396	272	868	-1.391
	Chmp1a	248	137	0.685149	323	165	1.25216
	Crlf3	40	15	1.24402	110	59	1.18181
	Dcun1d3	256	189	0.266742	169	111	0.889554
	Apex1	110	60	0.703454	131	97	0.716601
	Cul4a	196	257	-0.56193	690	660	0.347221
	Cul4b	3207	1958	0.540828	3087	2476	0.601285
	Dazl	25729	22784	0.00435921	20076	16023	0.608418
	Bmp7	81	67	0.102746	109	152	-0.196652
	Esr1	593	617	-0.228254	1364	1423	0.221999
	Nme6	134	33	1.85068	225	178	0.621139
	Edn1	42	99	-1.40805	62	281	-1.89714
	Egf	57	78	-0.623527	980	1370	-0.200231
	Fgf8	68	50	0.272592	160	94	1.05043
	Igf2	268	138	0.78655	123	258	-0.785622
	Ins2	17	140	-3.21284	576	361	0.957161
	Insr	68	23	1.39289	26	119	-1.91129
	Lrp5	23	31	-0.601649	25	15	1.02006
	Nusap1	3002	596	2.16152	1636	1801	0.144465
	Pebp1	159	250	-0.823916	492	668	-0.158099
	Phip	630	656	-0.229359	1701	1532	0.434058
	Wapal	5614	5670	-0.185335	12540	11951	0.352497
	Cep76	310	299	-0.118892	433	203	1.37598
	Plk4	909	991	-0.29562	2059	1936	0.371956
	Ranbp1	38	69	-1.03161	74	159	-0.820339
	Dync1li1	49	36	0.27377	38	315	-2.76819
	Psrc1	1047	825	0.17278	3930	4288	0.157315
	Tpx2	4117	4076	-0.156576	6507	10280	-0.376685
	Mad2l2	1382	486	1.33671	5453	1938	1.77557
	Ppp2r5b	140	53	1.23035	401	693	-0.506162
	Axin2	772	297	1.20712	2153	1924	0.44533
	Ctnnb1	14632	15947	-0.295173	23996	26232	0.154557
	Top2a	44	29	0.430436	43	145	-1.47055
	Top2b	481	1026	-1.26394	844	1046	-0.0264771
	Foxm1	1601	1104	0.365218	1684	2132	-0.0572244
	Mdm2	5258	7190	-0.622493	9742	12340	-0.0579616
	Mdm4	962	198	2.10952	646	1317	-0.744558
	Mlxipl	245	132	0.721229	282	351	-0.032685
	Rassf1	970	210	2.03658	1071	490	1.4112
	Bub3	1411	951	0.398186	2879	3704	-0.0804254
	Cdca5	8920	1905	2.05624	15523	5080	1.8946
	Lef1	436	1487	-1.94102	4406	3533	0.601667
	Rnf4	3643	1820	0.830173	4014	3512	0.475839
	Cdk5rap2	86	42	0.862932	55	111	-0.729965
	Pcid2	844	389	0.946458	2337	1667	0.770495
	Fem1b	1015	216	2.06136	1917	1114	1.06619
	Bid	727	316	1.03102	124	238	-0.657531
	Ptpn6	65	20	1.52942	58	98	-0.473638
	Brd7	6640	5927	-0.00713394	8227	9046	0.146177
	Prmt2	2923	1689	0.620265	9415	7022	0.70617
negative regulation of cell cycle	Dclre1b	18	14	0.191555	224	54	2.33556
	Ddb1	22348	29108	-0.552285	32310	57890	-0.558243
	Ercc2	86	15	2.34836	41	41	0.283091
	Rad9	1098	381	1.356	1996	1082	1.1665
	Smc1a	250	209	0.08741	631	621	0.306138
	Wac	38	21	0.684595	95	193	-0.739511
	Xpc	280	213	0.223558	558	747	-0.137752
	Cdt1	1901	1575	0.100392	5969	5902	0.299376
	Clspn	4558	2336	0.793346	4146	3375	0.579924
	Pola1	415	373	-0.0170794	840	1120	-0.131947
	Tipin	2434	2366	-0.130136	2577	2518	0.316505
	Atr	77	57	0.262881	110	203	-0.600885
	Chek1	8172	3887	0.901017	9738	9055	0.388002
	H2afx	389	1226	-1.82713	1595	1773	0.130455
	Hus1	166	191	-0.373405	1407	953	0.845165
	Mapk14	291	15	4.10697	367	303	0.559553
	Nbn	44	52	-0.412023	16	187	-3.2638
	Ptpn11	991	304	1.5338	1041	1277	-0.0116976
	Rad17	922	482	0.764718	979	1113	0.0980181
	Tiprl	828	1058	-0.524652	1185	1286	0.165087
	Usp28	5596	6235	-0.327009	19043	21902	0.081289
	Cdkn1a	62	20	1.46125	16	100	-2.36077
	Ppp2r5c	2706	1273	0.916914	3778	4447	0.0478812
	Rbm38	6423	6765	-0.245858	15758	19186	-0.000878633
	4632434I11Rik	368	137	1.25451	240	239	0.289115
	Apbb1	911	552	0.551768	2644	918	1.80925
	Apbb2	198	244	-0.472396	272	868	-1.391
	Apc	1275	1635	-0.529809	5178	5218	0.271989
	Calr	440	429	-0.134489	624	884	-0.219409
	Cdkn1b	36	63	-0.97837	36	59	-0.429627
	Cdkn1c	105	24	1.95827	270	188	0.805318
	Cdkn2c	49	65	-0.578673	107	150	-0.204261
	Cgrrf1	79	160	-1.18916	38	35	0.401735
	Commd5	36	21	0.606592	249	118	1.36045
	Dst	455	467	-0.208571	702	1371	-0.682595
	Gadd45a	144	148	-0.210543	114	176	-0.343451
	Gas2l1	179	204	-0.359625	490	587	0.0225121
	Gas2l3	587	624	-0.259201	1937	1563	0.592597
	Hras1	160	315	-1.1483	1132	780	0.820419
	Ilk	48	27	0.65906	151	136	0.434033
	Jmy	25	16	0.472841	22	68	-1.34494
	Macf1	61	60	-0.147168	318	144	1.42605
	Map2k1	12100	8633	0.316058	19187	18685	0.321339
	Men1	165	271	-0.886842	396	542	-0.169702
	Mfn2	113	95	0.0793082	79	205	-1.09261
	Mlf1	207	120	0.615581	57	64	0.115981
	Mll5	298	97	1.44824	297	200	0.853554
	Msh2	684	613	-0.0129059	1176	1470	-0.0388372
	Mtbp	74	74	-0.171015	560	848	-0.315547
	Pkd1	14	48	-1.94862	92	14	2.9993
	Pkd2	153	102	0.413947	160	136	0.517556
	Rassf1	970	210	2.03658	1071	490	1.4112
	Rb1	9516	4489	0.912946	6485	5198	0.602241
	Sesn3	87	38	1.024	90	72	0.605019
	Sgsm3	522	104	2.15645	1572	868	1.13993
	Smad3	17204	15353	-0.00679167	25167	33381	-0.124403
	Sox2	57	40	0.339947	139	111	0.607616
	Stk11	1736	254	2.60185	2026	1275	0.951228
	Tbrg1	90	37	1.11138	202	243	0.0164899
	Tcf7l2	50	37	0.263388	52	94	-0.571058
	Tgfb2	3296	2176	0.428023	6779	5713	0.529915
	Trp53inp1	1941	946	0.865873	1581	1411	0.44721
	Trp73	34	28	0.109093	197	204	0.232717
	Tsg101	150	185	-0.473578	323	599	-0.607931
	Uhmk1	11956	6615	0.682907	6940	9973	-0.240001
	Wdr6	30	37	-0.473578	184	54	2.05177
	Chfr	1737	2277	-0.561552	2004	1679	0.538371
	Kntc1	574	198	1.36454	884	1215	-0.175747
	Mad2l1	6881	3968	0.623191	9173	9231	0.273998
	Mad2l1bp	771	753	-0.136934	2470	2419	0.313191
	Trrap	23	34	-0.734916	208	58	2.12555
	Zw10	260	101	1.19314	53	299	-2.21299
	Zwilch	11	12	-0.296546	14	41	-1.26711
	Zwint	104	38	1.2815	37	122	-1.43819
	Cenpe	1508	1268	0.0790666	3111	5155	-0.445503
	Cep192	459	562	-0.463091	1884	1608	0.511622
	Tpr	1491	1122	0.239192	2522	2761	0.152468
	Ccng1	28	25	-0.00751639	60	105	-0.524264
	Cdk1	41	19	0.938609	21	28	-0.131947
	Usp47	853	311	1.28462	1914	739	1.65604
	Bcat1	882	187	2.06673	656	623	0.357555
	Dgkz	303	442	-0.715744	915	1158	-0.0567007
	Rfwd3	82	213	-1.54817	310	432	-0.195672
	Rps27l	7807	4837	0.519641	5953	5134	0.496624
	Trp63	175	216	-0.474692	459	493	0.179997
	Brca1	1134	881	0.193192	1768	3229	-0.585878
	Brcc3	57	50	0.0180187	32	40	-0.0388372
	Bre	155	45	1.61326	141	308	-0.844144
	Cdc14b	112	145	-0.543569	191	285	-0.294298
	Dtl	1949	1555	0.154804	2880	3416	0.0368517
	Fam175a	434	453	-0.232831	816	658	0.593572
	Fzr1	373	651	-0.974497	2272	5123	-0.889935
	Plk1	2357	1830	0.194093	4045	3907	0.333169
	Nek11	30	18	0.56595	56	97	-0.509467
	Nae1	3646	2335	0.471877	2698	2543	0.36845
	Pura	23	39	-0.932855	144	209	-0.254343
	Ints3	777	886	-0.360407	3662	3474	0.359125
	Obfc2b	507	36	3.6449	11	73	-2.4473
	Birc5	12154	4675	1.20738	10108	7602	0.694138
	Cdk5rap1	46	35	0.223264	52	53	0.25561
	Hexim2	78	80	-0.207541	477	342	0.763084
	Lats1	45	14	1.51348	156	36	2.39857
	Lats2	21	20	-0.100626	71	96	-0.152124
	Tcfap4	124	392	-1.83153	124	170	-0.172104
	Chmp1a	248	137	0.685149	323	165	1.25216
	Crlf3	40	15	1.24402	110	59	1.18181
	Dcun1d3	256	189	0.266742	169	111	0.889554
	Bmp7	81	67	0.102746	109	152	-0.196652
	Cdk5	39	71	-1.03536	239	620	-1.09217
meiotic spindle organization	Espl1	7102	10809	-0.776951	14443	27363	-0.638765
	Myh9	337	252	0.24831	268	570	-0.805638
	Fbxo5	57	97	-0.938038	195	102	1.218
establishment of meiotic spindle localization	Fmn2	4187	2770	0.425016	7798	6885	0.462738
	Myh9	337	252	0.24831	268	570	-0.805638
M phase of meiotic cell cycle	Ddx4	1012	1457	-0.696807	15371	22313	-0.254583
	Ehmt2	133	117	0.0139026	100	235	-0.94957
	Fkbp6	32	19	0.581057	111	45	1.58565
	Ovol1	65	48	0.26639	113	35	1.97399
	Trip13	20	59	-1.73173	192	120	0.961163
	Sycp3	1835	1141	0.514466	406	427	0.210335
	Ercc4	73	27	1.26392	57	11	2.65655
	Msh2	684	613	-0.0129059	1176	1470	-0.0388372
	Msh3	556	683	-0.467816	718	1376	-0.655334
	Msh4	191	195	-0.200917	889	687	0.654964
	Msh6	4767	4504	-0.0891403	6809	8419	-0.0231151
	Tex11	222	134	0.557312	323	336	0.226164
	Top2a	44	29	0.430436	43	145	-1.47055
	Top2b	481	1026	-1.26394	844	1046	-0.0264771
	Fbxo5	57	97	-0.938038	195	102	1.218
	Rad51c	188	159	0.0706908	338	306	0.426582
	Asz1	357	109	1.54058	228	212	0.38806
	Bub3	1411	951	0.398186	2879	3704	-0.0804254
	Clasp2	1645	1112	0.393916	800	985	-0.0170328
	Dpep3	34	89	-1.55929	174	79	1.42225
	Exo1	195	204	-0.23611	595	809	-0.160159
	Fbxo43	4241	5923	-0.652939	8686	10980	-0.0550233
	H1foo	237510	607818	-1.52667	590920	996597	-0.470957
	H2afx	389	1226	-1.82713	1595	1773	0.130455
	Klhdc3	585	749	-0.527544	4101	7691	-0.624105
	Mael	723	76	3.07891	259	56	2.49254
	Mapk1ip1	495	39	3.49487	32	39	-0.00231133
	Mki67	563	47	3.41139	345	215	0.965351
	Mre11a	93	106	-0.359777	205	213	0.227861
	Nbn	44	52	-0.412023	16	187	-3.2638
	Nek2	70	20	1.63634	76	69	0.422494
	Piwil1	1170	1329	-0.354848	2423	2548	0.21052
	Pms2	39	18	0.944462	85	430	-2.05571
	Ppp2ca	725	331	0.960135	592	757	-0.0716052
	Psmc3ip	164	214	-0.55493	788	684	0.48729
	Rad50	287	32	2.99389	54	109	-0.730206
	Rad51	1505	564	1.24498	1096	885	0.591589
	Rbm7	383	384	-0.174777	1714	1779	0.229391
	Rpa1	1654	578	1.3458	847	915	0.171681
	Sgol2	667	660	-0.155794	709	821	0.0714943
	Smc1a	250	209	0.08741	631	621	0.306138
	Smc1b	30	16	0.735875	233	121	1.22841
	Smc3	77	472	-2.78687	994	1875	-0.632482
	Stag2	476	834	-0.980101	420	652	-0.351392
	Syce2	8817	3440	1.18686	10907	8790	0.59441
	Sycp2	477	547	-0.368567	572	917	-0.397816
	Tdrd1	865	688	0.159276	827	1068	-0.0858615
	Zfp318	1133	823	0.290168	2047	1650	0.594136
	Cks2	254	165	0.451347	717	765	0.189604
	Espl1	7102	10809	-0.776951	14443	27363	-0.638765
	Eif4g3	926	1500	-0.866894	1623	3612	-0.871044
	Fancd2	193	331	-0.949245	733	988	-0.147607
	Mei4	12	19	-0.83398	216	372	-0.50118
	Bag6	883	301	1.38163	786	851	0.168461
	Cpeb1	1625	2235	-0.63085	1958	2621	-0.137646
	Pms1	38	36	-0.0930126	29	69	-0.967453
	Topbp1	36	14	1.19155	16	34	-0.804372
	Ccnb1ip1	22	19	0.040489	19	29	-0.326963
	Fmn2	4187	2770	0.425016	7798	6885	0.462738
	Myh9	337	252	0.24831	268	570	-0.805638
	Fanca	60	34	0.648413	169	85	1.27458
	Hspa2	48	111	-1.38047	151	92	0.997934
	Brca2	5293	4136	0.184834	9888	11922	0.0132153
	Siah1a	1404	1351	-0.1155	1545	1769	0.0877637
	Ubr2	634	639	-0.182348	890	1162	-0.101642
	Ppp1ca	2024	796	1.17535	5693	3150	1.13693
	Spin1	59276	60092	-0.19074	93058	116700	-0.0435116
	Cdc25b	2734	566	2.10112	1661	1929	0.0672898
	Ube2b	197	280	-0.678246	491	331	0.851983
	Calr	440	429	-0.134489	624	884	-0.219409
	Fzr1	373	651	-0.974497	2272	5123	-0.889935
	Gpr3	1375	933	0.388468	2008	3858	-0.659003
	Pde3a	205	126	0.531185	202	411	-0.741692
	Plk1	2357	1830	0.194093	4045	3907	0.333169
	Sgol1	1264	483	1.21689	570	996	-0.522093
	Pttg1	170111	208190	-0.462439	93323	211488	-0.89718
	Dazl	25729	22784	0.00435921	20076	16023	0.608418
	Npm2	1982	2734	-0.635071	3890	4713	0.00621536
regulation of ubiquitin-protein ligase activity involved in meiotic cell cycle	Fbxo5	57	97	-0.938038	195	102	1.218
regulation of meiotic cell cycle	Ube2b	197	280	-0.678246	491	331	0.851983
	Calr	440	429	-0.134489	624	884	-0.219409
	Fbxo5	57	97	-0.938038	195	102	1.218
	Fzr1	373	651	-0.974497	2272	5123	-0.889935
	Gpr3	1375	933	0.388468	2008	3858	-0.659003
	Pde3a	205	126	0.531185	202	411	-0.741692
	Msh2	684	613	-0.0129059	1176	1470	-0.0388372
	Dazl	25729	22784	0.00435921	20076	16023	0.608418
	Npm2	1982	2734	-0.635071	3890	4713	0.00621536
	Prkaca	1024	1109	-0.286059	1897	2306	0.00141806
	Prkacb	137	171	-0.490836	360	745	-0.766153
negative regulation of meiotic cell cycle	Prkaca	1024	1109	-0.286059	1897	2306	0.00141806
	Prkacb	137	171	-0.490836	360	745	-0.766153
