# Supplementary material for: Whole Transcriptome Analysis of the Effects of Type I Diabetes on Mouse Oocytes
Source: PLoS One. 2012 Jul 24;7(7):e41981. doi: 10.1371/journal.pone.0041981 (PMC3404043; doi:10.1371/journal.pone.0041981)
Supplement: Dataset S3 — Expression Information of Epigenetic Modification Associated Genes in Diabetic Oocytes. (XLS) [file pone.0041981.s007.xls]

## Sheet: epigenetic_data
GO term	Gene symbol	Gene expression value in NOD diabetic mice oocytes	Gene expression value in NOD normal mice oocytes	NODNormalizedLog2	Gene expression value in STZ diabetic mice oocytes	Gene expression value in ICR normal mice oocytes	STZNormalizedLog2
DNA methylation	Baz2a	124	61	0.852444	161	289	-0.560918
	Ctcf	1689	619	1.27714	1704	1692	0.293287
	Dnmt1	18977	36685	-1.12195	20756	83863	-1.73142
	Dnmt3a	690	782	-0.351587	1099	1703	-0.348796
	Dnmt3b	154	381	-1.47788	724	1143	-0.375673
	Ehmt1	1002	1508	-0.760769	2844	3689	-0.0922174
	Ehmt2	133	117	0.0139026	100	235	-0.94957
	Gnas	4235	1661	1.17929	1880	1210	0.918817
	Hells	849	586	0.363849	971	1246	-0.07667
	Mbd4	88	75	0.0595978	289	242	0.539153
	Mll5	298	97	1.44824	297	200	0.853554
	Trdmt1	108	124	-0.370324	439	363	0.557342
	Smarca4	415	335	0.137935	1241	2263	-0.583643
	Zfp57	946	972	-0.210131	1264	1830	-0.250756
	Kdm1b	8578	3913	0.961351	6667	10909	-0.427318
	Mael	723	76	3.07891	259	56	2.49254
	Tdrd1	865	688	0.159276	827	1068	-0.0858615
regulation of gene expression by genetic imprinting	Airn	347	641	-1.0564	990	706	0.770851
	Ctcf	1689	619	1.27714	1704	1692	0.293287
	Dnmt3a	690	782	-0.351587	1099	1703	-0.348796
	Dnmt3b	154	381	-1.47788	724	1143	-0.375673
	Eed	7201	4099	0.64191	9109	9224	0.264991
	Kcnq1	749	1164	-0.807069	4546	4404	0.328874
	Kdm1b	8578	3913	0.961351	6667	10909	-0.427318
	Zfp57	946	972	-0.210131	1264	1830	-0.250756
dosage compensation	H2afy	150	151	-0.180601	316	820	-1.09261
	Brca1	1134	881	0.193192	1768	3229	-0.585878
	Ctcf	1689	619	1.27714	1704	1692	0.293287
	Smchd1	133	242	-1.0346	1624	2762	-0.483071
	Rlim	3943	3122	0.165808	5897	5580	0.362807
posttranscriptional gene silencing	Dicer1	3161	4000	-0.510634	10618	14825	-0.198429
	Dgcr8	13	44	-1.93001	28	22	0.631014
	Srrt	63	61	-0.124473	189	79	1.54155
	Lin28a	2207	3075	-0.649515	696	951	-0.167267
	Lin28b	1242	929	0.2479	1044	1588	-0.321998
	Limd1	1414	1596	-0.345694	3841	10467	-1.1632
	Wtip	18	12	0.413947	59	48	0.580771
	Eif2c3	1486	1142	0.208856	3996	3437	0.500498
	Tnrc6a	960	825	0.0476252	1514	1740	0.0823688
	Pou5f1	163	22	2.71828	100	151	-0.311458
negative regulation of gene expression, epigenetic	Baz2a	124	61	0.852444	161	289	-0.560918
	Rrp8	109	83	0.22213	472	489	0.232043
	Sirt1	498	828	-0.9045	1648	1456	0.461797
	Smarca5	399	700	-0.981981	1233	1176	0.351376
	Suv39h1	37	16	1.03844	44	22	1.28309
	Ubtf	30	39	-0.549527	191	156	0.575117
	Hells	849	586	0.363849	971	1246	-0.07667
	Mll2	164	64	1.18654	108	488	-1.89276
	Sirt3	15	24	-0.849087	225	86	1.67061
	Sirt4	132	85	0.463988	651	754	0.0711839
	Sirt6	356	141	1.16517	402	322	0.603226
	Sirt7	446	422	-0.0912144	828	872	0.208394
	Hdac2	1172	902	0.206758	1013	1401	-0.184732
	Ube2b	197	280	-0.678246	491	331	0.851983
	Dnmt3a	690	782	-0.351587	1099	1703	-0.348796
	Dnmt3b	154	381	-1.47788	724	1143	-0.375673
	Mbd3	1391	334	1.88719	3135	934	2.03006
	Smarca4	415	335	0.137935	1241	2263	-0.583643
	Hat1	777	1132	-0.713903	2074	2087	0.274076
	Epc1	538	250	0.934663	609	585	0.341096
	Trim27	2279	175	3.53196	1516	713	1.37139
	Phf2	999	874	0.0218363	592	1096	-0.605488
	Phf8	472	110	1.93027	455	541	0.0333288
	Pou5f1	163	22	2.71828	100	151	-0.311458
positive regulation of gene expression, epigenetic	Baz1b	3047	2519	0.103523	3174	6226	-0.688913
	Nr3c1	274	127	0.938332	1031	529	1.2458
	Phf2	999	874	0.0218363	592	1096	-0.605488
	Phf8	472	110	1.93027	455	541	0.0333288
DNA demethylation	Alkbh2	553	603	-0.295894	2255	1315	1.06116
	Fto	123	107	0.0300324	65	277	-1.80828
	Alkbh1	154	137	-0.00226066	114	201	-0.535071
maintenance of DNA methylation	Ctcf	1689	619	1.27714	1704	1692	0.293287
	Dnmt1	18977	36685	-1.12195	20756	83863	-1.73142
	Hells	849	586	0.363849	971	1246	-0.07667
DNA methylation on cytosine	Dnmt1	18977	36685	-1.12195	20756	83863	-1.73142
	Dnmt3a	690	782	-0.351587	1099	1703	-0.348796
	Dnmt3b	154	381	-1.47788	724	1143	-0.375673
	Smarca4	415	335	0.137935	1241	2263	-0.583643
DNA methylation involved in embryo development	Dnmt3a	690	782	-0.351587	1099	1703	-0.348796
	Zfp57	946	972	-0.210131	1264	1830	-0.250756
DNA methylation involved in gamete generation	Dnmt3a	690	782	-0.351587	1099	1703	-0.348796
	Kdm1b	8578	3913	0.961351	6667	10909	-0.427318
	Mael	723	76	3.07891	259	56	2.49254
	Tdrd1	865	688	0.159276	827	1068	-0.0858615
regulation of DNA methylation	Kdm1b	8578	3913	0.961351	6667	10909	-0.427318
dosage compensation, by inactivation of X chromosome	Brca1	1134	881	0.193192	1768	3229	-0.585878
	Ctcf	1689	619	1.27714	1704	1692	0.293287
	Smchd1	133	242	-1.0346	1624	2762	-0.483071
	Rlim	3943	3122	0.165808	5897	5580	0.362807
posttranscriptional gene silencing by RNA	Dicer1	3161	4000	-0.510634	10618	14825	-0.198429
	Dgcr8	13	44	-1.93001	28	22	0.631014
	Srrt	63	61	-0.124473	189	79	1.54155
	Lin28a	2207	3075	-0.649515	696	951	-0.167267
	Lin28b	1242	929	0.2479	1044	1588	-0.321998
	Limd1	1414	1596	-0.345694	3841	10467	-1.1632
	Wtip	18	12	0.413947	59	48	0.580771
	Eif2c3	1486	1142	0.208856	3996	3437	0.500498
	Tnrc6a	960	825	0.0476252	1514	1740	0.0823688
	Pou5f1	163	22	2.71828	100	151	-0.311458
regulation of posttranscriptional gene silencing	Pou5f1	163	22	2.71828	100	151	-0.311458
negative regulation of posttranscriptional gene silencing	Pou5f1	163	22	2.71828	100	151	-0.311458
chromatin silencing	Baz2a	124	61	0.852444	161	289	-0.560918
	Rrp8	109	83	0.22213	472	489	0.232043
	Sirt1	498	828	-0.9045	1648	1456	0.461797
	Smarca5	399	700	-0.981981	1233	1176	0.351376
	Suv39h1	37	16	1.03844	44	22	1.28309
	Ubtf	30	39	-0.549527	191	156	0.575117
	Hells	849	586	0.363849	971	1246	-0.07667
	Mll2	164	64	1.18654	108	488	-1.89276
	Sirt3	15	24	-0.849087	225	86	1.67061
	Sirt4	132	85	0.463988	651	754	0.0711839
	Sirt6	356	141	1.16517	402	322	0.603226
	Sirt7	446	422	-0.0912144	828	872	0.208394
	Hdac2	1172	902	0.206758	1013	1401	-0.184732
	Ube2b	197	280	-0.678246	491	331	0.851983
	Dnmt3a	690	782	-0.351587	1099	1703	-0.348796
	Dnmt3b	154	381	-1.47788	724	1143	-0.375673
	Mbd3	1391	334	1.88719	3135	934	2.03006
	Smarca4	415	335	0.137935	1241	2263	-0.583643
	Hat1	777	1132	-0.713903	2074	2087	0.274076
	Phf2	999	874	0.0218363	592	1096	-0.605488
	Phf8	472	110	1.93027	455	541	0.0333288
	Pou5f1	163	22	2.71828	100	151	-0.311458
chromatin-mediated maintenance of transcription	Baz1b	3047	2519	0.103523	3174	6226	-0.688913
	Nr3c1	274	127	0.938332	1031	529	1.2458
negative regulation of chromatin silencing	Phf2	999	874	0.0218363	592	1096	-0.605488
	Phf8	472	110	1.93027	455	541	0.0333288
oxidative DNA demethylation	Fto	123	107	0.0300324	65	277	-1.80828
	Alkbh2	553	603	-0.295894	2255	1315	1.06116
